# Supplementary material for: Modeling of Soft Pneumatic Actuators with Different Orientation Angles Using Echo State Networks for Irregular Time Series Data
Source: Micromachines (Basel). 2022 Jan 29;13(2):216. doi: 10.3390/mi13020216 (PMC8880441; doi:10.3390/mi13020216)
Supplement: Supplementary file 1 [file micromachines-13-00216-s001.zip]

Archive with 2 entries (2 files):
- Supplementary Data.xlsx
- Supplementary Video.mp4
