# Supplementary material for: Modeling of Soft Pneumatic Actuators with Different Orientation Angles Using Echo State Networks for Irregular Time Series Data
Source: Micromachines (Basel). 2022 Jan 29;13(2):216. doi: 10.3390/mi13020216 (PMC8880441; doi:10.3390/mi13020216)
Supplement: Supplementary file 1 [file micromachines-13-00216-s001.zip › Supplementary Data.xlsx]

## Sheet: ESN Experimental Train Data
ESN Experimental Train Data
Pressure (MPa)	Angle (Degrees)	X Ground Truth (mm)	Y Ground Truth (mm)	Z Ground Truth (mm)
0.1	120	63.3	0.445	0.0514
0.2	120	63	-6.86	-2.89
0.15	120	61.5	-9.35	-3.09
0.16	120	58.7	-15.9	-4.41
0.27	120	57.8	-19.2	-5.27
0.1	120	61.8	0.632	0.601
0.19	120	62.2	-1.64	0.563
0.17	120	61.5	-2.08	-0.685
0.15	120	60.6	-6.83	-2.44
0.25	120	58.9	-10.9	-3.07
0.23	120	58	-14.7	-3.7
0.26	120	55.3	-17.4	-4.61
0.33	120	52.7	-22.4	-6.03
0.36	120	51.1	-24.4	-7.12
0.33	120	49.5	-26.4	-7.3
0.43	120	46.8	-28.2	-8.88
0.1	120	60.8	-3.21	0.28
0.11	120	59.9	-8.87	-4.86
0.33	120	55.2	-20.4	-5.68
0.29	120	45.9	-28.9	-12.7
0.47	120	39.7	-33.2	-14.4
0.52	120	37.2	-35	-16.2
0.48	120	35.9	-35.4	-17.4
0.46	120	34.5	-35.8	-17.2
0.55	120	32.7	-36.7	-19
0.47	120	32.5	-36	-11.9
0.59	120	30.6	-37.6	-21.6
0.6	120	30.2	-37.2	-21.2
0.1	120	63	0.486	0.133
0.21	120	63	-5.83	-1.07
0.15	120	61.8	-9.48	-2.8
0.17	120	59.3	-17.3	-3.83
0.29	120	57.4	-18.7	-4.17
0.23	120	55.7	-22.1	-4.85
0.27	120	53.5	-24.8	-7.22
0.32	120	50.8	-27.5	-8.56
0.33	120	48.6	-30.4	-9.71
0.43	120	45.5	-32.6	-11.4
0.45	120	43.8	-33.8	-12.7
0.4	120	41.8	-34.8	-13.9
0.49	120	40.8	-36.2	-14.4
0.48	120	40.5	-36.3	-15.7
0.44	120	38.1	-37.6	-15.7
0.46	120	37.8	-38.1	-18.1
0.52	120	37.4	-39.5	-17.5
0.49	120	35.7	-40.2	-18.3
0.55	120	33.8	-40.4	-20.7
0.58	120	31.6	-41.4	-21.8
0.6	120	31.7	-42.1	-23
0.1	60	63.1	-0.405	-0.165
0.13	60	62.8	-2.95	-0.0912
0.12	60	62	-5.78	0.0291
0.14	60	61.6	-8.62	0.139
0.15	60	60.7	-10.2	0.53
0.18	60	59.1	-13	0.894
0.18	60	59.7	-15.7	2.01
0.26	60	58	-18.2	3.04
0.27	60	57.3	-20.2	3.5
0.28	60	56.8	-21.9	5.13
0.29	60	55.4	-22.1	5.98
0.3	60	56.3	-24	6.83
0.1	60	63.7	-0.0516	0.366
0.17	60	64	-3.43	1.41
0.13	60	62	-10.6	2.45
0.18	60	63	-10	1.67
0.25	60	62.5	-10.3	3.25
0.2	60	62	-13.3	2.45
0.23	60	59.4	-18.3	3.77
0.31	60	58.7	-21	4.56
0.26	60	58.5	-21.7	5.34
0.27	60	56	-25.1	7.44
0.37	60	56.1	-24.9	8.74
0.3	60	55	-26.8	9.27
0.4	60	53.8	-27.6	10.3
0.35	60	52.8	-28.2	11.1
0.33	60	51.9	-29.5	11.6
0.42	60	52.2	-30.2	10.6
0.35	60	49.6	-31.4	13
0.43	60	49.6	-32.4	11.7
0.39	60	48	-33.6	12.7
0.46	60	47.3	-34.6	12.8
0.41	60	46.8	-35.7	13.3
0.47	60	46.4	-36.4	14.1
0.5	60	43.9	-37.1	16.7
0.52	60	43.1	-38.9	18
0.53	60	42.5	-39.4	16.5
0.11	35	65.3	-0.398	-0.378
0.2	35	64.9	-8.22	2.1
0.15	35	64.4	-10.1	4.58
0.17	35	59.3	-20.9	10.7
0.26	35	58.4	-21	11.6
0.22	35	56.8	-23.3	14
0.27	35	53.9	-26.1	17
0.32	35	53.2	-28.4	22.2
0.35	35	53.7	-33.4	24.9
0.34	35	51	-34	27.8
0.36	35	47.4	-35	30.7
0.42	35	45.8	-37.2	34.1
0.4	35	41.5	-35.6	35.7
0.43	35	41.2	-34.9	37.3
0.47	35	39.2	-32.6	38.4
0.53	35	38	-32.3	42
0.45	35	39.2	-32.6	40.9
0.51	35	39.4	-33.3	43.3
0.55	35	35	-35.1	44.7
0.48	35	36	-33.2	44.2
0.55	35	34.9	-34	46.5
0.57	35	36	-33.4	46.7
0.51	35	32.8	-33.5	47.2
0.6	35	32.2	-34.5	48.3
0.1	60	62.4	0.164	0.241
0.13	60	61.5	-4.79	2.06
0.18	60	61	-9.17	2.58
0.19	60	60.5	-12.6	2.86
0.22	60	59.4	-14.7	3.13
0.28	60	58.7	-16.4	3.36
0.23	60	58.2	-18.1	4.26
0.25	60	58	-19.5	4.97
0.33	60	57.1	-20.4	5.19
0.28	60	55.6	-22.8	6.38
0.29	60	54.9	-23.9	7.8
0.38	60	54.9	-25.8	8.04
0.34	60	53.6	-26	7.82
0.32	60	53.2	-27.7	9.7
0.41	60	52.3	-28.3	10.2
0.4	60	51.3	-29.1	11.6
0.35	60	49.8	-29.9	12.1
0.43	60	48	-31.1	13.7
0.45	60	46.1	-32.1	14.5
0.4	60	45.7	-32.8	13.8
0.47	60	45.3	-33	15
0.42	60	44.8	-34.9	15.4
0.48	60	42.4	-35.9	16.9
0.5	60	41.6	-36.1	17.1
0.53	60	40.9	-37.1	19
0.55	60	40.1	-38.1	19.5
0.1	120	63	0	-0.0672
0.21	120	65.2	-8.29	-1.55
0.16	120	65.5	-11.4	-2.37
0.17	120	65.8	-17	-3.98
0.29	120	66.2	-19.9	-4.19
0.23	120	65.8	-22.3	-5.77
0.26	120	64.7	-26.5	-7.92
0.35	120	64	-28.9	-9.08
0.37	120	63.2	-31.2	-10.8
0.34	120	62.1	-33.1	-11.8
0.42	120	61.7	-34.1	-12.8
0.44	120	60.8	-35.7	-14.1
0.4	120	59.6	-36.5	-14.9
0.46	120	59.3	-37.6	-16.9
0.49	120	58.5	-38.6	-17
0.45	120	57.3	-39.8	-18
0.47	120	56.8	-40.2	-18.8
0.52	120	55.8	-40.7	-19.5
0.51	120	55.6	-41.4	-21.1
0.57	120	55.1	-42.1	-22.3
0.55	120	53.1	-41.2	-23.2
0.6	120	52.4	-42.4	-24.2
0.6	120	52.5	-42.6	-25.6
0.1	60	63.4	0.485	-0.03
0.18	60	62.4	-3.77	0.0937
0.14	60	62	-3.86	0.408
0.13	60	60.1	-9.57	0.54
0.2	60	59.4	-10.1	0.706
0.18	60	60	-11.4	0.906
0.2	60	58.1	-14.3	1.02
0.27	60	56.5	-16.6	2.17
0.28	60	56.8	-18.9	3.12
0.25	60	55.8	-19.9	2.27
0.33	60	53.8	-22.5	2.65
0.29	60	50.9	-24.6	3.59
0.37	60	50.3	-26.8	4.7
0.38	60	48.9	-27.8	5.25
0.32	60	49	-27.8	5.06
0.42	60	48.4	-29.2	5.85
0.36	60	46.4	-30.7	6.55
0.45	60	45.9	-31.4	7.33
0.47	60	43.9	-32.4	8.24
0.39	60	44	-33.1	8.57
0.48	60	43.5	-34.3	9.09
0.43	60	42.5	-34.5	10.3
0.5	60	41	-34.5	11.6
0.5	60	39.1	-36.3	11.6
0.52	60	38.9	-36.1	12.4
0.55	60	38.6	-37.2	12.4
0.55	60	37	-36	13.7
0.1	120	62.2	0.534	0.141
0.14	120	63.9	-3.06	-0.755
0.15	120	63.5	-4.6	-1.2
0.14	120	64.1	-6.63	-1.54
0.2	120	64	-11	-2.51
0.19	120	64.3	-16.1	-3
0.23	120	65.9	-19.3	-3.87
0.3	120	65.4	-22.4	-5.62
0.31	120	65.3	-25.6	-6.42
0.29	120	64.7	-27.8	-7.04
0.33	120	63.7	-29.8	-8.12
0.39	120	63.6	-31.6	-9.25
0.34	120	62.8	-33.5	-10
0.37	120	62.6	-34.1	-11
0.42	120	61.9	-35.3	-11.6
0.39	120	61	-35.6	-12.8
0.46	120	60.2	-36.7	-13.1
0.43	120	58.7	-37.6	-14.4
0.48	120	57.9	-38.3	-15.5
0.5	120	57	-39.6	-16.4
0.52	120	56.4	-40.1	-17
0.5	120	55.5	-39.5	-18.3
0.55	120	54.8	-41.7	-19
0.58	120	53.5	-42	-20.7
0.56	120	53	-41.5	-21.7
0.59	120	52	-42.7	-22.4
0.6	120	50.9	-43.8	-24.1
0.1	60	-63	-4.06	-0.276
0.12	60	-63.9	-5.99	-0.474
0.13	60	-64.2	-8.93	-0.815
0.15	60	-64.6	-12.4	-1.15
0.16	60	-65.5	-14.5	1.67
0.17	60	-64.8	-17	0.517
0.19	60	-64.7	-20.6	1.1
0.2	60	-65	-23.1	1.31
0.26	60	-63.9	-24.7	1.72
0.28	60	-63.8	-25.2	2.33
0.33	60	-63.1	-27.2	3.14
0.3	60	-62.8	-28.4	2.91
0.29	60	-62.6	-30	2.32
0.37	60	-61.8	-31.4	3.65
0.4	60	-61.1	-32	4.14
0.32	60	-60.7	-32.7	3.75
0.4	60	-60.8	-33.1	4.72
0.42	60	-60.3	-34	4.98
0.36	60	-59.8	-34.7	6.29
0.44	60	-58	-35.2	6.81
0.47	60	-58	-36.1	7.6
0.39	60	-57.2	-36.8	8.39
0.49	60	-57.1	-37.1	8.64
0.48	60	-56.4	-37.6	9.17
0.49	60	-54.3	-38	9.97
0.1	60	63.4	0.412	0.0321
0.17	60	63.8	-3.05	1.45
0.13	60	63	-5.13	1.78
0.15	60	61.8	-10.8	3.21
0.27	60	62.3	-10.2	3.17
0.2	60	61.8	-12.8	4.14
0.21	60	61.3	-15.1	3.91
0.26	60	61	-17.8	5.1
0.31	60	59.4	-19.2	5.56
0.25	60	58.4	-21.1	6.05
0.32	60	57.2	-22.2	7.22
0.36	60	56.4	-23.6	7.93
0.29	60	56	-25.1	7.72
0.3	60	54.9	-26.7	9.36
0.39	60	54.8	-27.5	9.59
0.37	60	53.5	-27.6	10.3
0.33	60	53	-27.6	10.8
0.42	60	52	-29.7	11
0.35	60	51.7	-29.8	11.8
0.44	60	49.6	-31.2	12.5
0.45	60	49	-31.8	13
0.39	60	49.5	-32	13.4
0.49	60	47.9	-33.4	14.1
0.41	60	46.9	-33.3	14.4
0.48	60	47.2	-34.2	15.6
0.49	60	45.2	-34.7	16.3
0.53	60	43.6	-35.6	16.6
0.54	60	43.7	-36.8	16.8
0.53	60	43.3	-35.6	15.6
0.54	60	44	-37.3	16.8
0.11	35	65.3	0.0937	-0.726
0.21	35	65	-7.42	-3.42
0.16	35	65.1	-9.18	-3.87
0.28	35	61	-19.1	-8.59
0.23	35	59.7	-22.5	-11.1
0.27	35	56.8	-25.3	-15.1
0.28	35	54.5	-28.7	-18.7
0.35	35	56.4	-37.1	-22.5
0.34	35	52.1	-38	-25
0.39	35	49.8	-38	-27
0.42	35	48.1	-39	-30.4
0.4	35	46.4	-39.6	-31.7
0.44	35	41.9	-41.3	-33.7
0.49	35	40.5	-38.7	-38.7
0.47	35	41	-41.1	-39.4
0.51	35	39.2	-40.9	-43.2
0.55	35	42.1	-38.6	-45.6
0.48	35	39	-40.2	-46.5
0.55	35	38.4	-38.5	-49.7
0.6	35	35.8	-37.3	-52.1
0.1	120	62.2	0.486	0.133
0.21	120	62.8	-5.83	-1.07
0.15	120	63.6	-9.48	-2.8
0.17	120	64.1	-17.3	-3.83
0.29	120	64.3	-18.7	-4.17
0.23	120	64.2	-22.1	-4.85
0.27	120	63.7	-24.8	-7.22
0.32	120	62.9	-27.5	-8.56
0.33	120	61.5	-30.4	-9.71
0.43	120	60.7	-32.6	-11.4
0.45	120	59.3	-33.8	-12.7
0.4	120	58.4	-34.8	-13.9
0.49	120	57.8	-36.2	-14.4
0.48	120	58	-36.3	-15.7
0.44	120	56.8	-37.6	-15.7
0.46	120	56.2	-38.1	-18.1
0.52	120	55.4	-39.5	-17.5
0.49	120	54.5	-40.2	-18.3
0.55	120	52.7	-40.4	-20.7
0.58	120	51.9	-41.4	-21.8
0.6	120	51.1	-42.1	-23
0.1	145	65.4	-7.87	1.89
0.18	145	63.7	-15.5	0.862
0.16	145	62.9	-17.2	0.657
0.14	145	60.6	-22.4	-3.03
0.25	145	59.4	-23.1	-4.88
0.21	145	59	-26	-7.95
0.23	145	56.7	-31.7	-9.8
0.31	145	55.1	-39.4	-14.3
0.3	145	52.6	-40.3	-19.2
0.34	145	52.4	-37.5	-21.5
0.4	145	51.4	-36.3	-26.4
0.36	145	49.8	-38.4	-28.9
0.38	145	49.2	-35.6	-31.1
0.44	145	49	-36.3	-34
0.4	145	48.1	-38.4	-36.9
0.42	145	47.5	-38.7	-37.7
0.46	145	46.9	-37.5	-38.7
0.44	145	48.1	-37.5	-39.1
0.45	145	47.9	-37.2	-40.7
0.5	145	48.1	-37	-41
0.53	145	47.9	-35.6	-42.8
0.5	145	47.9	-38.2	-43.8
0.55	145	48.3	-34.6	-44.4
0.6	145	47.5	-36.7	-44.2
0.1	35	65.7	0.0893	0.109
0.11	35	64.7	-3.56	1.13
0.12	35	62.4	-4.94	1.4
0.13	35	60.4	-8.02	1.83
0.14	35	60.1	-10.6	3.03
0.15	35	60.6	-12.2	3.95
0.16	35	60.6	-14.7	3.19
0.2	35	60.4	-15.2	4.25
0.21	35	61.7	-15.8	5.26
0.22	35	59.6	-19.3	6.06
0.23	35	60.1	-19.8	6.37
0.22	35	60.2	-20.8	6.37
0.24	35	58.9	-20.1	7.56
0.25	35	57.8	-22.6	10.1
0.26	35	57	-22.9	10.7
0.27	35	56.5	-24	13.3
0.28	35	56.3	-24.9	13.3
0.29	35	55.4	-26.7	14.2
0.11	35	65.8	-0.398	-0.378
0.2	35	66.3	-8.22	2.1
0.15	35	65.6	-10.1	4.58
0.17	35	62.2	-20.9	10.7
0.26	35	61.8	-21	11.6
0.22	35	60.4	-23.3	14
0.27	35	58	-26.1	17
0.32	35	55.5	-28.4	22.2
0.35	35	53	-33.4	24.9
0.34	35	51.4	-34	27.8
0.36	35	48.9	-35	30.7
0.42	35	47.8	-37.2	34.1
0.4	35	49.2	-35.6	35.7
0.43	35	42.4	-34.9	37.3
0.47	35	42.6	-32.6	38.4
0.53	35	43.3	-32.3	42
0.54	35	40.6	-32.6	40.9
0.51	35	40.1	-33.3	43.3
0.55	35	39.2	-35.1	44.7
0.48	35	39.2	-33.2	44.2
0.55	35	38.1	-34	46.5
0.57	35	37.9	-33.4	46.7
0.51	35	37.4	-33.5	47.2
0.6	35	38.3	-34.5	48.3
0.1	60	63	0.399	0.305
0.17	60	62.6	-4.4	2.1
0.16	60	61.2	-12.4	3.04
0.21	60	60.9	-11.4	3.51
0.29	60	61.8	-12.7	3.99
0.21	60	60.6	-15.1	4.7
0.22	60	59.4	-16.5	4.93
0.24	60	58.2	-18.5	6.36
0.34	60	57.1	-20.9	7.09
0.27	60	57.1	-21.7	7.79
0.29	60	55.9	-23.7	9
0.39	60	53.9	-25.1	9.94
0.32	60	53.7	-26.7	10.4
0.33	60	52.8	-28.1	11.1
0.43	60	51.8	-29.2	12.1
0.38	60	50.8	-30.4	12.6
0.35	60	49.8	-30.4	14.2
0.46	60	49.5	-31.2	14.7
0.45	60	48.8	-31.6	14.5
0.4	60	47.3	-32.7	14.5
0.49	60	46.1	-33.6	15.7
0.1	145	65.6	0.118	-1.1
0.15	145	61.2	-13.7	-5
0.18	145	55.9	-22.3	-11.1
0.29	145	54.6	-23.5	-14.5
0.23	145	52.3	-25.6	-16.7
0.26	145	50.1	-26.1	-20.3
0.32	145	47.8	-27.3	-24.5
0.34	145	46.5	-29.2	-27.6
0.38	145	43.2	-27	-30.1
0.44	145	42.3	-26.5	-38.6
0.4	145	41.4	-26.1	-41.7
0.47	145	42.1	-27.2	-49.6
0.49	145	40	-28	-51.7
0.45	145	39.6	-29.1	-47.3
0.52	145	41.5	-30	-47.8
0.53	145	39.8	-28.4	-51
0.5	145	39.9	-29.6	-57.7
0.56	145	38	-28.9	-50.2
0.57	145	37.8	-28	-50.3
0.56	145	43.3	-28.8	-50.4
0.6	145	35	-27.4	-47.9
0.1	60	63.9	0.485	-0.03
0.18	60	63.6	-3.77	0.0937
0.14	60	63.9	-3.86	0.408
0.13	60	64.5	-9.57	0.54
0.2	60	65.2	-10.1	0.706
0.18	60	64	-11.4	0.906
0.2	60	64.5	-14.3	1.02
0.27	60	64.2	-16.6	2.17
0.28	60	63.2	-18.9	3.12
0.25	60	64.1	-19.9	2.27
0.33	60	63	-22.5	2.65
0.29	60	62.7	-24.6	3.59
0.37	60	61.1	-26.8	4.7
0.38	60	61.1	-27.8	5.25
0.32	60	60.9	-27.8	5.06
0.42	60	59.4	-29.2	5.85
0.36	60	58.9	-30.7	6.55
0.45	60	57.6	-31.4	7.33
0.47	60	57.1	-32.4	8.24
0.39	60	57.2	-33.1	8.57
0.48	60	56.5	-34.3	9.09
0.43	60	56.1	-34.5	10.3
0.5	60	55	-34.5	11.6
0.5	60	53.5	-36.3	11.6
0.52	60	52.2	-36.1	12.4
0.55	60	51.6	-37.2	12.4
0.55	60	52	-36	13.7
0.1	145	65.3	0.118	-1.1
0.15	145	63.4	-13.7	-5
0.18	145	62.4	-22.3	-11.1
0.29	145	60.3	-23.5	-14.5
0.23	145	59.6	-25.6	-16.7
0.26	145	58.6	-26.1	-20.3
0.32	145	57	-27.3	-24.5
0.34	145	55.4	-29.2	-27.6
0.38	145	52.6	-27	-30.1
0.44	145	52.4	-26.5	-38.6
0.4	145	52.4	-26.1	-41.7
0.47	145	51	-27.2	-49.6
0.49	145	51.7	-28	-51.7
0.45	145	51.3	-29.1	-47.3
0.52	145	52	-30	-47.8
0.53	145	52.2	-28.4	-51
0.5	145	54.7	-29.6	-57.7
0.56	145	54.2	-28.9	-50.2
0.57	145	53.2	-28	-50.3
0.56	145	52.3	-28.8	-50.4
0.6	145	54.3	-27.4	-47.9
0.1	35	65.8	0.0893	0.109
0.11	35	65	-3.56	1.13
0.12	35	63.6	-4.94	1.4
0.13	35	63	-8.02	1.83
0.14	35	61.9	-10.6	3.03
0.15	35	60.5	-12.2	3.95
0.16	35	60.9	-14.7	3.19
0.2	35	59.7	-15.2	4.25
0.21	35	59	-15.8	5.26
0.22	35	55.5	-19.3	6.06
0.23	35	55.8	-19.8	6.37
0.22	35	55.4	-20.8	6.37
0.24	35	54.3	-20.1	7.56
0.25	35	54.3	-22.6	10.1
0.26	35	53.3	-22.9	10.7
0.27	35	51.2	-24	13.3
0.28	35	50.8	-24.9	13.3
0.29	35	50.8	-26.7	14.2
0.1	60	63.4	-0.0516	0.366
0.17	60	63.4	-3.43	1.41
0.13	60	62.9	-10.6	2.45
0.18	60	62.9	-10	1.67
0.25	60	62.1	-10.3	3.25
0.2	60	63.1	-13.3	2.45
0.23	60	62.1	-18.3	3.77
0.31	60	61.6	-21	4.56
0.26	60	61.4	-21.7	5.34
0.27	60	60.1	-25.1	7.44
0.37	60	59.9	-24.9	8.74
0.3	60	59.4	-26.8	9.27
0.4	60	58.1	-27.6	10.3
0.35	60	57.3	-28.2	11.1
0.33	60	57.3	-29.5	11.6
0.42	60	56.3	-30.2	10.6
0.35	60	55.3	-31.4	13
0.43	60	55	-32.4	11.7
0.39	60	54.2	-33.6	12.7
0.46	60	53.2	-34.6	12.8
0.41	60	52.1	-35.7	13.3
0.47	60	52.1	-36.4	14.1
0.5	60	50.1	-37.1	16.7
0.52	60	48.8	-38.9	18
0.53	60	49.3	-39.4	16.5
0.1	120	64.1	0.541	-0.206
0.19	120	65.6	-6.76	-2.5
0.15	120	65.5	-8.36	-3.71
0.16	120	66.1	-16.9	-3.94
0.25	120	66	-18.9	-5.55
0.23	120	65.8	-22.5	-5.54
0.26	120	64.9	-25	-7.5
0.34	120	64.6	-27.9	-8.69
0.37	120	63.8	-30.2	-10.1
0.34	120	63.5	-31.9	-11.3
0.42	120	61.8	-33.3	-12.4
0.45	120	61.2	-34.9	-13.5
0.39	120	60.9	-35.8	-14.9
0.43	120	60	-36.5	-15.5
0.48	120	58.8	-37.3	-16.2
0.44	120	58.3	-37.8	-17.4
0.5	120	57	-38.2	-18.8
0.52	120	56.6	-38.7	-19.1
0.47	120	56.8	-38.2	-18.7
0.5	120	56	-39	-19.7
0.52	120	55.7	-39.2	-21.3
0.51	120	54.3	-39.3	-22
0.55	120	54.6	-39.6	-23.1
0.59	120	53.9	-40.4	-24.2
0.53	120	54.3	-39.3	-22
0.56	120	54.2	-39.8	-22.6
0.23	120	59.4	-36	-16.7
0.35	120	56.8	-38.9	-18.7
0.53	120	54.2	-39.1	-22.8
0.1	145	65.6	0.0121	-0.0219
0.21	145	63	-7.32	-1.4
0.16	145	61.1	-12.4	-2.27
0.18	145	55.9	-21	-6.6
0.28	145	55.6	-22	-12.4
0.36	145	49.6	-27.8	-16.3
0.38	145	50	-34.4	-19.2
0.35	145	48.4	-37.1	-22.4
0.42	145	47.4	-37.3	-24.6
0.46	145	42.3	-41.4	-25.4
0.42	145	40.7	-41.6	-27.4
0.46	145	46.3	-40.9	-33.2
0.5	145	38.9	-39	-39.4
0.46	145	41.6	-32.8	-44
0.53	145	43	-33.8	-48
0.52	145	44	-33	-49.4
0.55	145	40.4	-34.4	-54.6
0.1	35	65.4	-5.55	0.125
0.16	35	64.6	-14.1	2.28
0.14	35	64.6	-13.8	1.95
0.13	35	64	-17.7	1.66
0.13	35	63.4	-19.2	1.97
0.13	35	64	-18.6	2.29
0.15	35	62.6	-20.6	3.17
0.16	35	61.4	-22	5.65
0.19	35	59.7	-25.1	6.82
0.22	35	59.7	-26.8	6.87
0.23	35	56.9	-29.9	9.02
0.23	35	54.6	-30.2	11
0.24	35	55.5	-30.8	11.7
0.25	35	54.4	-32.5	12.9
0.26	35	54.4	-31.9	14
0.26	35	54.4	-31.9	15.2
0.27	35	53.8	-32.8	16.8
0.25	35	53.2	-32.5	13.7
0.1	120	62.9	0.445	0.0514
0.2	120	65	-6.86	-2.89
0.15	120	64.6	-9.35	-3.09
0.16	120	65.4	-15.9	-4.41
0.27	120	65.3	-19.2	-5.27
0.1	60	63.2	0.442	-0.502
0.18	60	63	-3.32	2.4
0.13	60	62.1	-4.69	2.42
0.24	60	62.1	-8.58	2.42
0.18	60	61.4	-10.9	3.28
0.19	60	61.3	-13.7	3.56
0.22	60	60.3	-15.7	5.03
0.3	60	59.3	-17.7	5.61
0.24	60	58.9	-19.5	6.18
0.26	60	57.8	-20.4	7.29
0.34	60	56.8	-21.6	7.63
0.28	60	56.4	-24.1	8.63
0.29	60	55.3	-24.8	8.95
0.38	60	54.3	-26.2	9.3
0.36	60	53.5	-27.4	9.95
0.32	60	54.4	-27.6	10.6
0.42	60	53.3	-28.5	11.6
0.43	60	52.3	-29.4	12.2
0.35	60	50.7	-31.2	11.6
0.44	60	49.8	-32.2	14.2
0.4	60	48.9	-34.2	14.6
0.47	60	47.6	-34.8	15.9
0.48	60	47.7	-36.2	15.2
0.44	60	45.6	-34.7	15.6
0.48	60	46	-37.2	16.9
0.52	60	44.1	-37.6	17.2
0.55	60	41.6	-38	18.6
0.1	120	63.1	0.0718	0.138
0.22	120	64	-3.46	-6.72
0.16	120	64.8	-2.99	-8.7
0.17	120	65.5	-4.01	-15.6
0.29	120	65.5	-4.51	-17.7
0.23	120	65.5	-5.01	-21.3
0.27	120	64.6	-6.98	-24.2
0.33	120	64.3	-7.97	-27.1
0.36	120	64.3	-8.72	-29
0.33	120	63	-11.2	-31.2
0.41	120	62.5	-10.4	-32.3
0.44	120	61.4	-12.9	-33.5
0.4	120	61.1	-14.8	-35.2
0.48	120	59.3	-15.8	-36.2
0.47	120	59	-16	-36.8
0.1	60	63.1	0.399	0.305
0.17	60	62.8	-4.4	2.1
0.16	60	63.5	-12.4	3.04
0.21	60	63.5	-11.4	3.51
0.29	60	62.6	-12.7	3.99
0.21	60	62.8	-15.1	4.7
0.22	60	62.8	-16.5	4.93
0.24	60	62.4	-18.5	6.36
0.34	60	60.7	-20.9	7.09
0.27	60	61.2	-21.7	7.79
0.29	60	59.3	-23.7	9
0.39	60	59.1	-25.1	9.94
0.32	60	58.7	-26.7	10.4
0.33	60	57.5	-28.1	11.1
0.43	60	56.6	-29.2	12.1
0.38	60	57.5	-30.4	12.6
0.35	60	56.1	-30.4	14.2
0.46	60	55.6	-31.2	14.7
0.45	60	54.5	-31.6	14.5
0.4	60	53.3	-32.7	14.5
0.49	60	53.1	-33.6	15.7
0.1	120	62.7	0.0718	0.138
0.22	120	61	-3.46	-6.72
0.16	120	61	-2.99	-8.7
0.17	120	59.4	-4.01	-15.6
0.29	120	58.9	-4.51	-17.7
0.23	120	57	-5.01	-21.3
0.27	120	54.8	-6.98	-24.2
0.33	120	52.2	-7.97	-27.1
0.36	120	50.2	-8.72	-29
0.33	120	47.9	-11.2	-31.2
0.41	120	47	-10.4	-32.3
0.44	120	44.6	-12.9	-33.5
0.4	120	42.6	-14.8	-35.2
0.48	120	41	-15.8	-36.2
0.47	120	40.8	-16	-36.8
0.1	145	64.5	0.757	-0.164
0.2	145	60.7	-9.32	-2.44
0.14	145	59.9	-11.8	-3.31
0.16	145	55.8	-20.8	-9.15
0.27	145	54.2	-21.7	-10.4
0.23	145	54.1	-23.9	-13.2
0.26	145	53	-25.3	-15.7
0.34	145	53.3	-30.5	-19.8
0.36	145	50	-34.7	-22.1
0.34	145	44.7	-38.5	-24.7
0.43	145	41.5	-38.5	-29.4
0.46	145	43	-30.9	-38.3
0.48	145	39.6	-25.7	-45
0.46	145	41.4	-26.5	-48.2
0.54	145	47.4	-23	-48.7
0.53	145	46.2	-22.9	-51.7
0.57	145	47.6	-22.3	-44.9
0.58	145	41.5	-18.5	-41.7
0.59	145	46.1	-19.5	-44.3
0.6	145	49.2	-17.1	-45.3
0.1	120	62.4	0.541	-0.206
0.19	120	61.5	-6.76	-2.5
0.15	120	61.2	-8.36	-3.71
0.16	120	57.8	-16.9	-3.94
0.25	120	56.5	-18.9	-5.55
0.23	120	54.7	-22.5	-5.54
0.26	120	52.4	-25	-7.5
0.34	120	50	-27.9	-8.69
0.37	120	47.3	-30.2	-10.1
0.34	120	45.7	-31.9	-11.3
0.42	120	44.1	-33.3	-12.4
0.45	120	42	-34.9	-13.5
0.39	120	40.6	-35.8	-14.9
0.43	120	39.2	-36.5	-15.5
0.48	120	37.7	-37.3	-16.2
0.44	120	36.2	-37.8	-17.4
0.5	120	35.7	-38.2	-18.8
0.52	120	35	-38.7	-19.1
0.47	120	35.7	-38.2	-18.7
0.5	120	34.3	-39	-19.7
0.52	120	34.3	-39.2	-21.3
0.51	120	33.3	-39.3	-22
0.55	120	31.1	-39.6	-23.1
0.59	120	30.3	-40.4	-24.2
0.53	120	30.6	-39.3	-22
0.56	120	31	-39.8	-22.6
0.23	120	39.7	-36	-16.7
0.35	120	33.3	-38.9	-18.7
0.53	120	31.7	-39.1	-22.8
0.1	60	62.6	0.442	-0.502
0.18	60	62.4	-3.32	2.4
0.13	60	61.2	-4.69	2.42
0.24	60	61.5	-8.58	2.42
0.18	60	62.1	-10.9	3.28
0.19	60	62.4	-13.7	3.56
0.22	60	61.3	-15.7	5.03
0.3	60	61	-17.7	5.61
0.24	60	60.8	-19.5	6.18
0.26	60	60.7	-20.4	7.29
0.34	60	60.1	-21.6	7.63
0.28	60	58.8	-24.1	8.63
0.29	60	58.8	-24.8	8.95
0.38	60	57.5	-26.2	9.3
0.36	60	57.5	-27.4	9.95
0.32	60	56.9	-27.6	10.6
0.42	60	57.9	-28.5	11.6
0.43	60	57.5	-29.4	12.2
0.35	60	55.6	-31.2	11.6
0.44	60	55.6	-32.2	14.2
0.4	60	53	-34.2	14.6
0.47	60	53.7	-34.8	15.9
0.48	60	53.4	-36.2	15.2
0.44	60	52.1	-34.7	15.6
0.48	60	51.1	-37.2	16.9
0.52	60	50.2	-37.6	17.2
0.55	60	48.9	-38	18.6
0.1	145	65.4	0.0121	-0.0219
0.21	145	65.6	-7.32	-1.4
0.16	145	65.9	-12.4	-2.27
0.18	145	66.8	-21	-6.6
0.28	145	64.3	-22	-12.4
0.36	145	62.7	-27.8	-16.3
0.38	145	60.6	-34.4	-19.2
0.35	145	59.3	-37.1	-22.4
0.42	145	58.5	-37.3	-24.6
0.46	145	57.3	-41.4	-25.4
0.42	145	55.7	-41.6	-27.4
0.46	145	56.4	-40.9	-33.2
0.5	145	54.8	-39	-39.4
0.46	145	54.2	-32.8	-44
0.53	145	52.4	-33.8	-48
0.52	145	48	-33	-49.4
0.55	145	49.4	-34.4	-54.6
0.1	145	65.1	-7.87	1.89
0.18	145	61.1	-15.5	0.862
0.16	145	61.1	-17.2	0.657
0.14	145	57.3	-22.4	-3.03
0.25	145	56.5	-23.1	-4.88
0.21	145	53.2	-26	-7.95
0.23	145	55.4	-31.7	-9.8
0.31	145	54.9	-39.4	-14.3
0.3	145	46	-40.3	-19.2
0.34	145	47.7	-37.5	-21.5
0.4	145	45.8	-36.3	-26.4
0.36	145	41.3	-38.4	-28.9
0.38	145	39.4	-35.6	-31.1
0.44	145	38.4	-36.3	-34
0.4	145	37.5	-38.4	-36.9
0.42	145	38.2	-38.7	-37.7
0.46	145	36.3	-37.5	-38.7
0.44	145	35.3	-37.5	-39.1
0.45	145	35.1	-37.2	-40.7
0.5	145	34.4	-37	-41
0.53	145	35.8	-35.6	-42.8
0.5	145	36.7	-38.2	-43.8
0.55	145	37.2	-34.6	-44.4
0.6	145	38.2	-36.7	-44.2
0.1	145	65.4	-0.592	-0.0632
0.17	145	64.6	-5.96	0.268
0.15	145	63.2	-6.79	0.811
0.14	145	61.6	-13.4	-4.56
0.24	145	60.1	-16.2	-6.03
0.2	145	59.4	-19.4	-8.26
0.24	145	56.6	-21.5	-10.8
0.26	145	59.8	-25.9	-12.6
0.3	145	57.7	-30	-16.5
0.37	145	53	-35.5	-17
0.42	145	49.7	-36.5	-20.3
0.37	145	48.6	-36	-20.8
0.41	145	46.8	-35.2	-24.8
0.44	145	45.9	-36	-27.7
0.41	145	44.4	-34.2	-28.6
0.42	145	43	-33.9	-31.2
0.4	145	41.8	-33.1	-34.6
0.44	145	41.3	-33.7	-36.8
0.5	145	41.1	-34.8	-37.3
0.51	145	42.4	-33.4	-39.8
0.57	145	39.1	-34.6	-41.2
0.6	145	40.6	-35	-39.9

## Sheet: ESN Experimental Test Data
ESN Experimental Test Data
Pressure (MPa)	Angle (Degrees)	X Prediction (mm)	X Ground Truth (mm)	Y Prediction (mm)	Y Ground Truth (mm)	Z Prediction (mm)	Z Ground Truth (mm)
0.1	120	58	63	-2.38471	0	2.02001	-0.0672
0.21	120	57.6	60.1	-8.74119	-8.29	1.37371	-1.55
0.16	120	58	59.2	-10.2973	-11.4	-0.552058	-2.37
0.17	120	57.8	56.6	-13.0949	-17	-2.48017	-3.98
0.29	120	56.3	55.4	-17.8912	-19.9	-3.02711	-4.19
0.23	120	55.3	53.5	-19.0197	-22.3	-4.39981	-5.77
0.26	120	54	50.7	-22.361	-26.5	-6.26658	-7.92
0.35	120	52	49	-25.8734	-28.9	-7.33741	-9.08
0.37	120	49.2	46.9	-28.1114	-31.2	-8.18213	-10.8
0.34	120	46.4	45.5	-30.6502	-33.1	-9.03764	-11.8
0.42	120	44.1	43.6	-32.3241	-34.1	-10.6282	-12.8
0.44	120	42.8	41.4	-33.4096	-35.7	-11.8848	-14.1
0.4	120	40.7	40	-35.3551	-36.5	-12.444	-14.9
0.46	120	39.1	37.6	-35.9914	-37.6	-14.0048	-16.9
0.49	120	39.1	36.9	-36.2564	-38.6	-15.7158	-17
0.45	120	38.4	35.7	-37.3208	-39.8	-16.0937	-18
0.47	120	37.7	36.5	-37.792	-40.2	-16.8093	-18.8
0.52	120	37.8	34.1	-37.7858	-40.7	-18.4584	-19.5
0.51	120	37.9	33.6	-37.9842	-41.4	-19.1714	-21.1
0.57	120	38.5	31.7	-38.4531	-42.1	-21.2748	-22.3
0.55	120	38.7	30.8	-38.7728	-41.2	-21.9681	-23.2
0.6	120	39.3	28.4	-40.0736	-42.4	-23.4514	-24.2
0.6	120	39.7	27.2	-41.3056	-42.6	-24.2416	-25.6
0.1	60	42.5	63.3	0.102646	0.412	-0.237209	0.0321
0.17	60	52.6	63.4	-4.56299	-3.05	1.66755	1.45
0.13	60	57.6	63.1	-6.92079	-5.13	1.16877	1.78
0.15	60	58.5	62	-9.21809	-10.8	1.36678	3.21
0.27	60	57.3	61.9	-12.0333	-10.2	1.71531	3.17
0.2	60	57.6	62.2	-13.2131	-12.8	2.30486	4.14
0.21	60	57.8	62	-15.1691	-15.1	2.85886	3.91
0.26	60	57.4	61.1	-17.8165	-17.8	3.6263	5.1
0.31	60	56.6	61.1	-20.0657	-19.2	4.35212	5.56
0.25	60	56.5	60.4	-20.3803	-21.1	5.0182	6.05
0.32	60	55.3	60	-22.7777	-22.2	5.79204	7.22
0.36	60	54.6	59.7	-24.3675	-23.6	6.77008	7.93
0.29	60	54.1	58.6	-24.5419	-25.1	7.45678	7.72
0.3	60	53.4	58.4	-26.1283	-26.7	8.49457	9.36
0.39	60	52.3	58.4	-27.9261	-27.5	9.24444	9.59
0.37	60	51.5	57.4	-28.8935	-27.6	9.96275	10.3
0.33	60	50.9	57.9	-29.7044	-27.6	10.6413	10.8
0.42	60	49.3	56.5	-31.0934	-29.7	11.2875	11
0.35	60	49.2	55.1	-31.906	-29.8	11.8053	11.8
0.44	60	47.5	54.7	-32.9291	-31.2	12.2948	12.5
0.45	60	46.6	54	-33.5717	-31.8	12.961	13
0.39	60	46.3	53.8	-34.6133	-32	13.0186	13.4
0.49	60	45	52.9	-35.1091	-33.4	13.8747	14.1
0.41	60	45	51.9	-36.3472	-33.3	14.0541	14.4
0.48	60	43.7	52.2	-36.6485	-34.2	14.697	15.6
0.49	60	42.6	50.6	-37.0678	-34.7	15.5978	16.3
0.53	60	41.6	49.2	-37.4091	-35.6	16.3002	16.6
0.54	60	40.8	48.7	-37.9861	-36.8	17.1584	16.8
0.53	60	39.9	48.7	-38.3383	-35.6	17.9612	15.6
0.54	60	39.1	48.2	-38.7084	-37.3	18.9357	16.8
0.1	120	63.7	63.3	0.561092	0.632	3.05892	0.601
0.19	120	64.7	64.5	-6.04414	-1.64	-1.52892	0.563
0.17	120	64.3	64.7	-9.06348	-2.08	-3.27465	-0.685
0.15	120	63.7	65.7	-10.8944	-6.83	-4.77163	-2.44
0.25	120	63.3	66.3	-15.8894	-10.9	-6.41426	-3.07
0.23	120	63	66.2	-18.0775	-14.7	-8.79465	-3.7
0.26	120	62.8	66.5	-21.4622	-17.4	-11.7393	-4.61
0.33	120	62.1	65.6	-25.0083	-22.4	-14.0943	-6.03
0.36	120	61	65.8	-27.4824	-24.4	-16.0031	-7.12
0.33	120	60.2	65	-30.0348	-26.4	-18.628	-7.3
0.43	120	58.8	63.5	-31.5933	-28.2	-19.9229	-8.88
0.1	120	59.9	63	-2.7122	-3.21	-1.94898	0.28
0.11	120	60	65	-7.53014	-8.87	-2.35611	-4.86
0.14	120	60.5	65.2	-10.4934	-20.4	-3.49093	-5.68
0.29	120	59.8	60.7	-15.3371	-28.9	-4.2861	-12.7
0.47	120	57.4	59.3	-17.7838	-33.2	-9.61151	-14.4
0.52	120	56.2	58	-19.2351	-35	-14.7848	-16.2
0.48	120	55.7	57.5	-19.4963	-35.4	-15.8847	-17.4
0.46	120	55.5	56.5	-19.6102	-35.8	-16.3755	-17.2
0.55	120	54.6	54.9	-22.2892	-36.7	-19.2806	-19
0.47	120	55	61.2	-22.7139	-36	-19.3223	-11.9
0.59	120	52.5	54	-27.1614	-37.6	-22.0588	-21.6
0.6	120	51.3	52.8	-30.8032	-37.2	-23.4832	-21.2
0.11	35	51.7	66.1	-5.07272	0.19	-3.73314	-0.0293
0.19	35	56.1	64.6	-10.5455	-9.36	-1.82364	3.52
0.15	35	61.4	63.7	-12.9299	-10.1	0.662632	4.2
0.17	35	61.5	61.4	-15.31	-21.5	1.93194	12.4
0.28	35	57.5	60.5	-18.7496	-22	2.39879	12.6
0.21	35	58.9	57.9	-20.1924	-26.6	3.23897	16
0.27	35	56.2	56.8	-23.2152	-30.4	3.95041	20
0.36	35	52.6	52.7	-25.2997	-33.2	6.73788	26.7
0.34	35	51.6	50.6	-27.0006	-32.5	9.88172	28
0.35	35	50.2	49	-28.6959	-35.5	13.7999	30
0.41	35	48.2	46.5	-29.4557	-35.2	17.9962	35.3
0.4	35	47.4	46.1	-30.088	-34.7	22.444	39.1
0.43	35	45.9	43.2	-30.219	-33.5	26.2661	39.4
0.47	35	44.2	42.6	-29.9685	-30.9	29.4496	43.8
0.5	35	42.6	41.3	-29.9533	-31.3	32.0929	44.5
0.45	35	41.9	40.4	-29.8262	-31.8	35.3007	44.9
0.51	35	40.5	40	-29.9987	-30.4	37.9925	46.3
0.57	35	39.6	40.5	-32.9593	-32.2	39.5159	48.2
0.48	35	38.8	39.4	-32.3815	-32.5	41.6498	47.8
0.54	35	37.9	39.8	-32.5406	-33.5	43.6226	49.1
0.6	35	37.9	37.2	-36.1754	-31.3	43.5444	49.8
0.1	145	66.6	64.1	-2.71358	-0.592	2.43714	-0.0632
0.17	145	64.8	64.1	-12.0498	-5.96	-3.5155	0.268
0.15	145	62.5	61.5	-14.9508	-6.79	-4.8634	0.811
0.14	145	61	62.1	-15.753	-13.4	-5.95192	-4.56
0.24	145	58.2	59.6	-22.3551	-16.2	-9.04113	-6.03
0.2	145	57.5	58.4	-22.4763	-19.4	-11.4848	-8.26
0.24	145	56	57.2	-25.8189	-21.5	-15.1066	-10.8
0.26	145	54.5	54.8	-28.2688	-25.9	-18.3217	-12.6
0.3	145	52.7	52.8	-30.8906	-30	-21.7975	-16.5
0.37	145	50.5	50.7	-32.7257	-35.5	-25.2782	-17
0.42	145	48.3	50.5	-33.2802	-36.5	-28.7636	-20.3
0.37	145	47.3	48.8	-34.921	-36	-31.1447	-20.8
0.41	145	45.9	48.8	-35.4543	-35.2	-34.3211	-24.8
0.44	145	45	47.2	-35.5277	-36	-37.759	-27.7
0.41	145	44.2	46.8	-36.3179	-34.2	-39.5914	-28.6
0.42	145	43.4	45.9	-36.6481	-33.9	-41.4161	-31.2
0.4	145	42.6	43	-37.3565	-33.1	-41.4968	-34.6
0.44	145	41.8	45.2	-37.1587	-33.7	-43.7199	-36.8
0.5	145	42	42.5	-36.1792	-34.8	-46.8138	-37.3
0.51	145	42.3	41.2	-35.3948	-33.4	-49.1142	-39.8
0.57	145	43	41.1	-34.7114	-34.6	-48.7377	-41.2
0.6	145	43.1	37.9	-34.9094	-35	-46.6021	-39.9
0.1	60	42.8	62.3	-0.137873	-0.405	-0.88572	-0.165
0.13	60	54.9	62.3	-4.69167	-2.95	1.17924	-0.0912
0.12	60	58.3	62.2	-6.79881	-5.78	0.712968	0.0291
0.14	60	58.8	62.1	-8.83264	-8.62	1.00529	0.139
0.15	60	59.2	61.9	-10.3717	-10.2	1.38931	0.53
0.18	60	59.4	62.2	-12.503	-13	2.00113	0.894
0.18	60	59.4	61.7	-13.7406	-15.7	2.44547	2.01
0.26	60	58.6	62.8	-16.6026	-18.2	3.01565	3.04
0.27	60	58	62.8	-18.7506	-20.2	3.82364	3.5
0.28	60	57.4	62	-20.6762	-21.9	4.56851	5.13
0.29	60	56.8	61.7	-22.5253	-22.1	5.52257	5.98
0.3	60	56.2	61.7	-24.2451	-24	6.4636	6.83
0.1	60	56.3	63.5	-3.57828	0.164	0.141988	0.241
0.13	60	58.4	64.6	-6.9962	-4.79	0.495631	2.06
0.18	60	59.1	65.6	-9.98637	-9.17	1.45513	2.58
0.19	60	59.1	64.1	-12.327	-12.6	2.15238	2.86
0.22	60	58.8	64.1	-14.8079	-14.7	2.85518	3.13
0.28	60	58	63.9	-17.4294	-16.4	3.52285	3.36
0.23	60	57.9	63.3	-18.0931	-18.1	4.12198	4.26
0.25	60	57.5	62.6	-20.0122	-19.5	4.80267	4.97
0.33	60	56.6	63.8	-22.4264	-20.4	5.7116	5.19
0.28	60	56.2	63.4	-23.0612	-22.8	6.55476	6.38
0.29	60	55.4	62.9	-24.6743	-23.9	7.5013	7.8
0.38	60	54.5	63.1	-26.5986	-25.8	8.34892	8.04
0.34	60	53.8	61.5	-27.4852	-26	9.16932	7.82
0.32	60	52.9	62	-28.5171	-27.7	10.0137	9.7
0.41	60	51.6	60.6	-30.0553	-28.3	10.7019	10.2
0.4	60	50.8	60.1	-30.9372	-29.1	11.2205	11.6
0.35	60	50	59.9	-31.8102	-29.9	11.7015	12.1
0.43	60	48.5	59.2	-32.9805	-31.1	12.2899	13.7
0.45	60	47.6	57.3	-33.5899	-32.1	12.8764	14.5
0.4	60	46.9	57.3	-34.6319	-32.8	13.0587	13.8
0.47	60	45.7	56.4	-35.1422	-33	13.7327	15
0.42	60	45.1	55.7	-36.2485	-34.9	14.0498	15.4
0.48	60	43.9	54.7	-36.5555	-35.9	14.6794	16.9
0.5	60	42.8	52.9	-36.9122	-36.1	15.6123	17.1
0.53	60	41.8	51.9	-37.317	-37.1	16.3179	19
0.55	60	41.1	51.5	-38.0864	-38.1	17.0021	19.5
0.1	35	61.1	65.6	-1.59691	-5.55	-0.0194758	0.125
0.16	35	62.7	65.2	-7.70877	-14.1	1.40899	2.28
0.14	35	62.7	64.3	-10.9222	-13.8	2.45626	1.95
0.13	35	62.8	65.2	-11.9842	-17.7	2.63371	1.66
0.13	35	62.9	65.2	-12.4879	-19.2	2.72091	1.97
0.13	35	62.9	65.5	-12.6892	-18.6	2.73936	2.29
0.15	35	62.5	64	-14.1833	-20.6	3.13659	3.17
0.16	35	62.1	64.2	-15.5089	-22	3.5088	5.65
0.19	35	61	61.7	-17.8397	-25.1	4.01976	6.82
0.22	35	59.4	63.5	-20.5	-26.8	4.65525	6.87
0.23	35	58.4	62.6	-22.6572	-29.9	5.39178	9.02
0.23	35	57.9	62.9	-24.1006	-30.2	6.13076	11
0.24	35	57.2	60.2	-25.5818	-30.8	7.0213	11.7
0.25	35	56.5	60.9	-27.0334	-32.5	8.16443	12.9
0.26	35	55.6	59.7	-28.4622	-31.9	9.62232	14
0.26	35	55.3	59.7	-29.41	-31.9	11.1255	15.2
0.27	35	54.5	62.4	-30.6028	-32.8	12.9503	16.8
0.25	35	55.5	62.1	-30.1017	-32.5	13.6843	13.7
0.11	35	62.1	65.8	-10.5428	0.19	2.89616	-0.0293
0.19	35	61.4	65.4	-14.7488	-9.36	3.36885	3.52
0.15	35	61.9	64.9	-14.9351	-10.1	3.54495	4.2
0.17	35	61.6	60.2	-16.5003	-21.5	3.82422	12.4
0.28	35	57.6	59.2	-19.8906	-22	4.81859	12.6
0.21	35	58.8	66.7	-20.8826	-26.6	5.44918	16
0.27	35	56.1	64	-23.8348	-30.4	6.63767	20
0.36	35	52.6	58.5	-25.9205	-33.2	10.1093	26.7
0.34	35	51.6	51.8	-27.6041	-32.5	13.9571	28
0.35	35	50.2	51.8	-29.2969	-35.5	18.2734	30
0.41	35	48.2	47.6	-30.0531	-35.2	22.5542	35.3
0.4	35	47.3	43.9	-30.6985	-34.7	26.7606	39.1
0.43	35	45.9	43.7	-30.8185	-33.5	30.3964	39.4
0.47	35	44.2	45.1	-30.4902	-30.9	33.7045	43.8
0.5	35	42.6	43.5	-30.3487	-31.3	36.6036	44.5
0.45	35	41.9	44.2	-30.213	-31.8	38.8538	44.9
0.51	35	40.5	44.8	-30.2641	-30.4	41.3579	46.3
0.57	35	39.6	42.3	-33.0744	-32.2	42.8212	48.2
0.48	35	38.8	44.1	-32.5029	-32.5	43.821	47.8
0.54	35	37.9	42.2	-32.6136	-33.5	45.425	49.1
0.6	35	37.9	43.6	-36.2026	-31.3	45.1295	49.8
0.1	145	66.6	65.6	-2.70927	-0.454	2.90078	-0.106
0.15	145	64.9	63.6	-11.8384	-9.83	-3.77974	-3.03
0.14	145	62.4	62.1	-14.4611	-16.1	-4.70749	-6.2
0.25	145	59.2	61.5	-21.3252	-17.5	-7.69386	-7.9
0.21	145	58.1	59.3	-22.6228	-19.8	-10.2718	-11
0.24	145	56.8	57	-25.6976	-26	-14.0567	-13.5
0.3	145	54.8	54.6	-29.1567	-32.8	-17.7917	-15.7
0.31	145	52.9	53.7	-31.4138	-34.9	-21.3348	-20.5
0.32	145	51.3	50.9	-33.2724	-34.8	-24.2488	-22.2
0.34	145	49.6	50.8	-34.8451	-36.3	-27.039	-24
0.39	145	47.6	52.2	-35.7837	-35.3	-30.2943	-28.4
0.36	145	46.2	49.2	-36.8834	-34.1	-31.9694	-31.5
0.44	145	44.7	47.8	-36.6524	-33.9	-35.6429	-35.1
0.41	145	43.8	46.3	-37.3518	-33	-37.9712	-38.1
0.43	145	42.9	45	-37.3492	-33.2	-40.6165	-41.3
0.47	145	42.7	45.8	-36.76	-33.1	-43.9514	-42.4
0.49	145	42.8	44.2	-36.0525	-33.7	-46.9521	-43.8
0.52	145	43.3	45.4	-35.1188	-32.8	-49.1008	-44.8
0.51	145	43.6	44.7	-34.4571	-33.8	-50.6295	-45.6
0.55	145	44.2	42.3	-33.5971	-33.7	-50.5746	-45.9
0.52	145	44.3	43.9	-33.021	-34.9	-51.4271	-47.9
0.6	145	44.7	44.7	-33.2085	-33.9	-48.0303	-49.3
0.59	145	44.3	44	-33.3202	-34.5	-46.8972	-49.9
0.1	145	66.3	65.3	-5.59471	0.757	1.14965	-0.164
0.2	145	64.4	65.6	-14.4045	-9.32	-1.41416	-2.44
0.14	145	63	66.9	-14.4618	-11.8	-3.09265	-3.31
0.16	145	61.1	65.4	-17.6853	-20.8	-5.25244	-9.15
0.27	145	58.1	64.7	-23.8115	-21.7	-7.99733	-10.4
0.23	145	57	64.4	-25.0612	-23.9	-11.0051	-13.2
0.26	145	55.7	63.8	-27.8526	-25.3	-14.8215	-15.7
0.34	145	53.5	60.8	-30.7188	-30.5	-18.4406	-19.8
0.36	145	51.3	59.4	-32.5719	-34.7	-21.7605	-22.1
0.34	145	49.8	58.1	-34.258	-38.5	-24.8171	-24.7
0.43	145	48	57.6	-34.4745	-38.5	-28.4629	-29.4
0.46	145	47.1	58.1	-34.2651	-30.9	-32.0797	-38.3
0.48	145	46.7	56.9	-33.7513	-25.7	-35.8669	-45
0.46	145	46.5	54.5	-33.7969	-26.5	-39.5005	-48.2
0.54	145	47	54.2	-32.7385	-23	-42.5521	-48.7
0.53	145	47.1	54.7	-32.0726	-22.9	-45.5062	-51.7
0.57	145	47.2	52.7	-31.5802	-22.3	-46.3304	-44.9
0.58	145	47	55.7	-31.4557	-18.5	-46.3745	-41.7
0.59	145	46.4	54.9	-31.6075	-19.5	-45.7863	-44.3
0.6	145	45.8	54.8	-32.085	-17.1	-44.7139	-45.3
0.1	145	66.7	65.6	-6.03993	-0.454	1.33878	-0.106
0.15	145	64.8	63.6	-13.9303	-9.83	-1.62689	-3.03
0.14	145	62.7	60.2	-15.3468	-16.1	-3.34091	-6.2
0.25	145	59.5	59.8	-22.0842	-17.5	-5.782	-7.9
0.21	145	58.4	58.9	-23.0342	-19.8	-8.32172	-11
0.24	145	57	58.7	-25.9608	-26	-11.9823	-13.5
0.3	145	55	58.3	-29.3748	-32.8	-15.6273	-15.7
0.31	145	53.2	55.9	-31.5837	-34.9	-19.3076	-20.5
0.32	145	51.5	51.5	-33.4032	-34.8	-22.5927	-22.2
0.34	145	49.8	50.3	-34.947	-36.3	-25.7033	-24
0.39	145	47.8	48.9	-35.8719	-35.3	-29.0537	-28.4
0.36	145	46.4	50.4	-36.9508	-34.1	-31.0826	-31.5
0.44	145	45	47.4	-36.7136	-33.9	-34.7885	-35.1
0.41	145	44.1	42.7	-37.4038	-33	-37.2895	-38.1
0.43	145	43.1	43.5	-37.395	-33.2	-40.0683	-41.3
0.47	145	42.9	41.9	-36.8026	-33.1	-43.4868	-42.4
0.49	145	43	40.6	-36.0931	-33.7	-46.588	-43.8
0.52	145	43.5	44.6	-35.1583	-32.8	-48.8459	-44.8
0.51	145	43.8	42.8	-34.4957	-33.8	-50.4716	-45.6
0.55	145	44.4	40.9	-33.6346	-33.7	-50.4874	-45.9
0.52	145	44.4	42.1	-33.058	-34.9	-51.3779	-47.9
0.6	145	44.8	42	-33.2424	-33.9	-48.0063	-49.3
0.59	145	44.5	40.7	-33.3521	-34.5	-46.882	-49.9

## Sheet: LSTM Experimental Train Data
LSTM Experimental Interpolated Train Data
Pressure (MPa)	Angle (Degrees)	X Ground Truth (mm)	Y Ground Truth (mm)	Z Ground Truth (mm)
0.1	145	65.4	-0.592	-0.0632
0.11	145	64.4	-3.8	-1.19
0.12	145	63.5	-7.01	-2.31
0.13	145	62.5	-10.2	-3.44
0.14	145	61.6	-13.4	-4.56
0.15	145	63.2	-6.79	0.811
0.16	145	63.9	-6.37	0.539
0.17	145	64.6	-5.96	0.268
0.18	145	62.9	-10.4	-2.58
0.19	145	61.1	-14.9	-5.42
0.2	145	59.4	-19.4	-8.26
0.21	145	58.7	-19.9	-8.9
0.22	145	58	-20.4	-9.55
0.23	145	57.3	-21	-10.2
0.24	145	56.6	-21.5	-10.8
0.25	145	58.2	-23.7	-11.7
0.26	145	59.8	-25.9	-12.6
0.27	145	59.3	-26.9	-13.6
0.28	145	58.8	-27.9	-14.5
0.29	145	58.2	-29	-15.5
0.3	145	57.7	-30	-16.5
0.31	145	56.4	-30.8	-17.1
0.32	145	55.1	-31.7	-17.7
0.33	145	53.8	-32.6	-18.3
0.34	145	52.5	-33.4	-18.9
0.35	145	51.2	-34.3	-19.6
0.36	145	49.9	-35.1	-20.2
0.37	145	48.6	-36	-20.8
0.38	145	46.3	-35	-25.4
0.39	145	44.1	-34.1	-30
0.4	145	41.8	-33.1	-34.6
0.41	145	44.4	-34.2	-28.6
0.42	145	43	-33.9	-31.2
0.43	145	42.1	-33.8	-34
0.44	145	41.3	-33.7	-36.8
0.45	145	41.3	-33.9	-36.9
0.46	145	41.3	-34.1	-37
0.47	145	41.2	-34.2	-37
0.48	145	41.2	-34.4	-37.1
0.49	145	41.1	-34.6	-37.2
0.5	145	41.1	-34.8	-37.3
0.51	145	42.4	-33.4	-39.8
0.52	145	41.8	-33.6	-40.1
0.53	145	41.3	-33.8	-40.3
0.54	145	40.7	-34	-40.5
0.55	145	40.2	-34.2	-40.7
0.56	145	39.7	-34.4	-40.9
0.57	145	39.1	-34.6	-41.2
0.58	145	39.6	-34.7	-40.7
0.59	145	40.1	-34.9	-40.3
0.6	145	40.6	-35	-39.9
0.1	60	63.4	-0.0516	0.366
0.11	60	63.2	-3.56	1.06
0.12	60	63	-7.08	1.76
0.13	60	62.9	-10.6	2.45
0.14	60	63	-8.8	2.19
0.15	60	63.1	-7.01	1.93
0.16	60	63.3	-5.22	1.67
0.17	60	63.4	-3.43	1.41
0.18	60	62.9	-10	1.67
0.19	60	63	-11.6	2.06
0.2	60	63.1	-13.3	2.45
0.21	60	62.8	-14.9	2.89
0.22	60	62.5	-16.6	3.33
0.23	60	62.1	-18.3	3.77
0.24	60	62.1	-14.3	3.51
0.25	60	62.1	-10.3	3.25
0.26	60	61.4	-21.7	5.34
0.27	60	60.1	-25.1	7.44
0.28	60	59.9	-25.6	8.05
0.29	60	59.6	-26.2	8.66
0.3	60	59.4	-26.8	9.27
0.31	60	61.6	-21	4.56
0.32	60	59.5	-25.3	8.1
0.33	60	57.3	-29.5	11.6
0.34	60	56.3	-30.5	12.3
0.35	60	55.3	-31.4	13
0.36	60	57.6	-28.2	10.9
0.37	60	59.9	-24.9	8.74
0.38	60	57	-29.2	10.7
0.39	60	54.2	-33.6	12.7
0.4	60	58.1	-27.6	10.3
0.41	60	52.1	-35.7	13.3
0.42	60	56.3	-30.2	10.6
0.43	60	55	-32.4	11.7
0.44	60	54.4	-33.2	12
0.45	60	53.8	-33.9	12.4
0.46	60	53.2	-34.6	12.8
0.47	60	52.1	-36.4	14.1
0.48	60	51.5	-36.7	14.9
0.49	60	50.8	-36.9	15.8
0.5	60	50.1	-37.1	16.7
0.51	60	49.5	-38	17.4
0.52	60	48.8	-38.9	18
0.53	60	49.3	-39.4	16.5
0.54	60	45.8	-39.7	17.4
0.55	60	42.3	-40	18.4
0.56	60	38.7	-40.3	19.4
0.57	60	35.2	-40.6	20.4
0.58	60	31.7	-40.9	21.3
0.59	60	28.1	-41.2	22.3
0.6	60	24.6	-41.5	23.3
0.1	120	62.7	0.138	0.0718
0.11	120	62.4	-1.34	-0.438
0.12	120	62.1	-2.81	-0.948
0.13	120	61.8	-4.28	-1.46
0.14	120	61.6	-5.76	-1.97
0.15	120	61.3	-7.23	-2.48
0.16	120	61	-8.7	-2.99
0.17	120	59.4	-15.6	-4.01
0.18	120	59.7	-13.8	-3.9
0.19	120	60	-12	-3.79
0.2	120	60.4	-10.3	-3.68
0.21	120	60.7	-8.49	-3.57
0.22	120	61	-6.72	-3.46
0.23	120	57	-21.3	-5.01
0.24	120	56.4	-22.1	-5.5
0.25	120	55.9	-22.8	-6
0.26	120	55.4	-23.5	-6.49
0.27	120	54.8	-24.2	-6.98
0.28	120	56.9	-21	-5.75
0.29	120	58.9	-17.7	-4.51
0.3	120	57.2	-20.1	-5.38
0.31	120	55.6	-22.4	-6.24
0.32	120	53.9	-24.7	-7.1
0.33	120	52.2	-27.1	-7.97
0.34	120	51.6	-27.7	-8.22
0.35	120	50.9	-28.3	-8.47
0.36	120	50.2	-29	-8.72
0.37	120	48.3	-30.5	-10.2
0.38	120	46.4	-32.1	-11.8
0.39	120	44.5	-33.6	-13.3
0.4	120	42.6	-35.2	-14.8
0.41	120	47	-32.3	-10.4
0.42	120	46.2	-32.7	-11.2
0.43	120	45.4	-33.1	-12
0.44	120	44.6	-33.5	-12.9
0.45	120	43.3	-34.6	-13.9
0.46	120	42	-35.7	-15
0.47	120	40.8	-36.8	-16
0.48	120	41	-36.2	-15.8
0.49	120	40.2	-36.7	-16.5
0.5	120	39.4	-37.3	-17.2
0.51	120	38.7	-37.8	-17.9
0.52	120	37.9	-38.3	-18.6
0.53	120	37.1	-38.9	-19.3
0.54	120	36.4	-39.4	-20
0.55	120	35.6	-39.9	-20.7
0.56	120	34.8	-40.5	-21.4
0.57	120	34	-41	-22.1
0.58	120	33.3	-41.5	-22.8
0.59	120	32.5	-42.1	-23.5
0.6	120	31.7	-42.6	-24.1
0.1	145	65.4	-7.87	1.89
0.11	145	64.2	-11.5	0.657
0.12	145	63	-15.2	-0.573
0.13	145	61.8	-18.8	-1.8
0.14	145	60.6	-22.4	-3.03
0.15	145	61.8	-19.8	-1.19
0.16	145	62.9	-17.2	0.657
0.17	145	63.3	-16.3	0.759
0.18	145	63.7	-15.5	0.862
0.19	145	62.1	-19	-2.08
0.2	145	60.6	-22.5	-5.01
0.21	145	59	-26	-7.95
0.22	145	57.9	-28.9	-8.87
0.23	145	56.7	-31.7	-9.8
0.24	145	58.1	-27.4	-7.34
0.25	145	59.4	-23.1	-4.88
0.26	145	58.1	-26.6	-7.75
0.27	145	56.7	-30	-10.6
0.28	145	55.4	-33.5	-13.5
0.29	145	54	-36.9	-16.4
0.3	145	52.6	-40.3	-19.2
0.31	145	55.1	-39.4	-14.3
0.32	145	54.2	-38.7	-16.7
0.33	145	53.3	-38.1	-19.1
0.34	145	52.4	-37.5	-21.5
0.35	145	51.1	-37.9	-25.2
0.36	145	49.8	-38.4	-28.9
0.37	145	49.5	-37	-30
0.38	145	49.2	-35.6	-31.1
0.39	145	48.7	-37	-34
0.4	145	48.1	-38.4	-36.9
0.41	145	47.8	-38.5	-37.3
0.42	145	47.5	-38.7	-37.7
0.43	145	47.8	-38.1	-38.4
0.44	145	48.1	-37.5	-39.1
0.45	145	47.9	-37.2	-40.7
0.46	145	46.9	-37.5	-38.7
0.47	145	47.2	-37.6	-40
0.48	145	47.4	-37.8	-41.3
0.49	145	47.7	-38	-42.5
0.5	145	47.9	-38.2	-43.8
0.51	145	47.9	-37.3	-43.5
0.52	145	47.9	-36.4	-43.1
0.53	145	47.9	-35.6	-42.8
0.54	145	48.1	-35.1	-43.6
0.55	145	48.3	-34.6	-44.4
0.56	145	48.2	-35	-44.4
0.57	145	48	-35.5	-44.4
0.58	145	47.9	-35.9	-44.3
0.59	145	47.7	-36.3	-44.3
0.6	145	47.5	-36.7	-44.2
0.1	120	61.8	0.632	0.601
0.11	120	59.9	-8.87	-4.86
0.12	120	60	-8.36	-4.26
0.13	120	60.2	-7.85	-3.65
0.14	120	60.4	-7.34	-3.05
0.15	120	60.6	-6.83	-2.44
0.16	120	61	-4.46	-1.56
0.17	120	61.5	-2.08	-0.685
0.18	120	61.9	-1.86	-0.061
0.19	120	62.2	-1.64	0.563
0.2	120	61.1	-4.91	-0.502
0.21	120	60.1	-8.19	-1.57
0.22	120	59.1	-11.5	-2.63
0.23	120	58	-14.7	-3.7
0.24	120	58.5	-12.8	-3.39
0.25	120	58.9	-10.9	-3.07
0.26	120	55.3	-17.4	-4.61
0.27	120	52.1	-21.3	-7.29
0.28	120	49	-25.1	-9.98
0.29	120	45.9	-28.9	-12.7
0.3	120	46.8	-28.3	-11.3
0.31	120	47.7	-27.7	-9.98
0.32	120	48.6	-27.1	-8.64
0.33	120	49.5	-26.4	-7.3
0.34	120	50.1	-25.8	-7.24
0.35	120	50.6	-25.1	-7.18
0.36	120	51.1	-24.4	-7.12
0.37	120	50.5	-25	-7.37
0.38	120	49.9	-25.5	-7.62
0.39	120	49.3	-26.1	-7.87
0.4	120	48.7	-26.6	-8.13
0.41	120	48	-27.1	-8.38
0.42	120	47.4	-27.7	-8.63
0.43	120	46.8	-28.2	-8.88
0.44	120	42.7	-30.8	-11.7
0.45	120	38.6	-33.3	-14.4
0.46	120	34.5	-35.8	-17.2
0.47	120	39.7	-33.2	-14.4
0.48	120	35.9	-35.4	-17.4
0.49	120	36.2	-35.3	-17.1
0.5	120	36.5	-35.2	-16.8
0.51	120	36.9	-35.1	-16.5
0.52	120	37.2	-35	-16.2
0.53	120	35.7	-35.5	-17.2
0.54	120	34.2	-36.1	-18.1
0.55	120	32.7	-36.7	-19
0.56	120	32.2	-37	-19.6
0.57	120	31.7	-37.2	-20.3
0.58	120	31.1	-37.4	-20.9
0.59	120	30.6	-37.6	-21.6
0.6	120	30.2	-37.2	-21.2
0.1	145	65.6	0.0121	-0.0219
0.11	145	64.9	-2.05	-0.397
0.12	145	64.1	-4.11	-0.773
0.13	145	63.3	-6.17	-1.15
0.14	145	62.6	-8.23	-1.52
0.15	145	61.8	-10.3	-1.9
0.16	145	61.1	-12.4	-2.27
0.17	145	58.5	-16.7	-4.44
0.18	145	55.9	-21	-6.6
0.19	145	58.3	-16.5	-4.86
0.2	145	60.6	-11.9	-3.13
0.21	145	63	-7.32	-1.4
0.22	145	61.9	-9.42	-2.97
0.23	145	60.9	-11.5	-4.54
0.24	145	59.8	-13.6	-6.1
0.25	145	58.8	-15.7	-7.67
0.26	145	57.7	-17.8	-9.24
0.27	145	56.7	-19.9	-10.8
0.28	145	55.6	-22	-12.4
0.29	145	54.6	-24.2	-13.8
0.3	145	53.5	-26.3	-15.2
0.31	145	52.5	-28.5	-16.7
0.32	145	51.5	-30.6	-18.1
0.33	145	50.4	-32.8	-19.5
0.34	145	49.4	-35	-21
0.35	145	48.4	-37.1	-22.4
0.36	145	49.6	-27.8	-16.3
0.37	145	49.8	-31.1	-17.8
0.38	145	50	-34.4	-19.2
0.39	145	49.3	-35.1	-20.6
0.4	145	48.7	-35.8	-21.9
0.41	145	48	-36.6	-23.3
0.42	145	47.4	-37.3	-24.6
0.43	145	46.1	-38.3	-24.8
0.44	145	44.8	-39.4	-25
0.45	145	43.6	-40.4	-25.2
0.46	145	42.3	-41.4	-25.4
0.47	145	41.4	-40.8	-28.9
0.48	145	40.6	-40.2	-32.4
0.49	145	39.7	-39.6	-35.9
0.5	145	38.9	-39	-39.4
0.51	145	41.5	-36	-44.4
0.52	145	44	-33	-49.4
0.53	145	43	-33.8	-48
0.54	145	41.7	-34.1	-51.3
0.55	145	40.4	-34.4	-54.6
0.56	145	39.3	-30.9	-53.3
0.57	145	38.2	-27.5	-51.9
0.58	145	37.1	-24	-50.6
0.59	145	36.1	-20.6	-49.3
0.6	145	35	-17.1	-47.9
0.1	35	65.8	0.0893	0.109
0.11	35	65.8	-0.398	-0.378
0.12	35	65.8	-2.83	0.861
0.13	35	65.7	-5.25	2.1
0.14	35	65.7	-7.68	3.34
0.15	35	65.6	-10.1	4.58
0.16	35	63.9	-15.5	7.62
0.17	35	62.2	-20.9	10.7
0.18	35	63.6	-16.7	7.81
0.19	35	64.9	-12.5	4.95
0.2	35	66.3	-8.22	2.1
0.21	35	63.4	-15.7	8.07
0.22	35	60.4	-23.3	14
0.23	35	60.8	-22.7	13.4
0.24	35	61.1	-22.2	12.8
0.25	35	61.4	-21.6	12.2
0.26	35	61.8	-21	11.6
0.27	35	58	-26.1	17
0.28	35	57.5	-26.6	18
0.29	35	57	-27	19
0.3	35	56.5	-27.5	20.1
0.31	35	56	-28	21.1
0.32	35	55.5	-28.4	22.2
0.33	35	53.4	-31.2	25
0.34	35	51.4	-34	27.8
0.35	35	53	-33.4	24.9
0.36	35	48.9	-35	30.7
0.37	35	49	-35.1	32
0.38	35	49.1	-35.3	33.2
0.39	35	49.1	-35.4	34.4
0.4	35	49.2	-35.6	35.7
0.41	35	48.5	-36.4	34.9
0.42	35	47.8	-37.2	34.1
0.43	35	42.4	-34.9	37.3
0.44	35	41.5	-33.8	39.1
0.45	35	40.6	-32.6	40.9
0.46	35	41.6	-32.6	39.6
0.47	35	42.6	-32.6	38.4
0.48	35	39.2	-33.2	44.2
0.49	35	39.5	-33.2	43.9
0.5	35	39.8	-33.2	43.6
0.51	35	40.1	-33.3	43.3
0.52	35	41.7	-32.8	42.7
0.53	35	43.3	-32.3	42
0.54	35	41.3	-33.7	43.3
0.55	35	39.2	-35.1	44.7
0.56	35	38.6	-34.2	45.7
0.57	35	37.9	-33.4	46.7
0.58	35	36.7	-11.5	43.9
0.59	35	35.6	10.4	41.1
0.6	35	34.5	32.2	38.3
0.1	120	63	0	-0.0672
0.11	120	62.3	-1.89	-0.45
0.12	120	61.7	-3.79	-0.834
0.13	120	61.1	-5.68	-1.22
0.14	120	60.4	-7.58	-1.6
0.15	120	59.8	-9.47	-1.98
0.16	120	59.2	-11.4	-2.37
0.17	120	56.6	-17	-3.98
0.18	120	56.1	-17.9	-4.27
0.19	120	55.6	-18.8	-4.57
0.2	120	55	-19.6	-4.87
0.21	120	54.5	-20.5	-5.17
0.22	120	54	-21.4	-5.47
0.23	120	53.5	-22.3	-5.77
0.24	120	52.6	-23.7	-6.48
0.25	120	51.6	-25.1	-7.2
0.26	120	50.7	-26.5	-7.92
0.27	120	52.2	-24.3	-6.67
0.28	120	53.8	-22.1	-5.43
0.29	120	55.4	-19.9	-4.19
0.3	120	53.4	-22.5	-5.71
0.31	120	51.4	-25.2	-7.23
0.32	120	49.4	-27.8	-8.75
0.33	120	47.4	-30.5	-10.3
0.34	120	45.5	-33.1	-11.8
0.35	120	49	-28.9	-9.08
0.36	120	47.9	-30.1	-9.96
0.37	120	46.9	-31.2	-10.8
0.38	120	44.6	-33	-12.2
0.39	120	42.3	-34.7	-13.5
0.4	120	40	-36.5	-14.9
0.41	120	41.8	-35.3	-13.8
0.42	120	43.6	-34.1	-12.8
0.43	120	42.5	-34.9	-13.5
0.44	120	41.4	-35.7	-14.1
0.45	120	35.7	-39.8	-18
0.46	120	37.6	-37.6	-16.9
0.47	120	36.5	-40.2	-18.8
0.48	120	36.7	-39.4	-17.9
0.49	120	36.9	-38.6	-17
0.5	120	35.3	-40	-19.1
0.51	120	33.6	-41.4	-21.1
0.52	120	34.1	-40.7	-19.5
0.53	120	33	-40.9	-20.7
0.54	120	31.9	-41	-22
0.55	120	30.8	-41.2	-23.2
0.56	120	31.2	-41.7	-22.7
0.57	120	31.7	-42.1	-22.3
0.58	120	30.2	-42.3	-23.4
0.59	120	28.7	-42.5	-24.5
0.6	120	27.2	-42.6	-25.6
0.1	60	63.3	0.412	0.0321
0.11	60	63.2	-1.44	0.616
0.12	60	63.2	-3.28	1.2
0.13	60	63.1	-5.13	1.78
0.14	60	62.5	-7.94	2.5
0.15	60	62	-10.8	3.21
0.16	60	62.7	-6.9	2.33
0.17	60	63.4	-3.05	1.45
0.18	60	63	-6.29	2.35
0.19	60	62.6	-9.52	3.24
0.2	60	62.2	-12.8	4.14
0.21	60	62	-15.1	3.91
0.22	60	61.6	-16.6	4.44
0.23	60	61.2	-18.1	4.98
0.24	60	60.8	-19.6	5.51
0.25	60	60.4	-21.1	6.05
0.26	60	61.1	-17.8	5.1
0.27	60	61.9	-10.2	3.17
0.28	60	60.2	-17.6	5.44
0.29	60	58.6	-25.1	7.72
0.3	60	58.4	-26.7	9.36
0.31	60	61.1	-19.2	5.56
0.32	60	60	-22.2	7.22
0.33	60	57.9	-27.6	10.8
0.34	60	56.5	-28.7	11.3
0.35	60	55.1	-29.8	11.8
0.36	60	59.7	-23.6	7.93
0.37	60	57.4	-27.6	10.3
0.38	60	57.9	-27.5	9.95
0.39	60	58.4	-27.5	9.59
0.4	60	55.1	-30.4	12
0.41	60	51.9	-33.3	14.4
0.42	60	56.5	-29.7	11
0.43	60	55.6	-30.5	11.8
0.44	60	54.7	-31.2	12.5
0.45	60	54	-31.8	13
0.46	60	53.4	-32.6	13.8
0.47	60	52.8	-33.4	14.7
0.48	60	52.2	-34.2	15.6
0.49	60	50.6	-34.7	16.3
0.5	60	50.1	-34.9	16.1
0.51	60	49.6	-35.1	16
0.52	60	49.2	-35.4	15.8
0.53	60	48.7	-35.6	15.6
0.54	60	48.2	-37.3	16.8
0.55	60	44.3	-38	17.9
0.56	60	40.4	-38.7	19
0.57	60	36.4	-39.4	20
0.58	60	32.5	-40.1	21.1
0.59	60	28.5	-40.8	22.2
0.6	60	24.6	-41.5	23.3
0.1	60	63.4	0.412	0.0321
0.11	60	63.3	-1.44	0.616
0.12	60	63.2	-3.28	1.2
0.13	60	63	-5.13	1.78
0.14	60	62.4	-7.94	2.5
0.15	60	61.8	-10.8	3.21
0.16	60	62.8	-6.9	2.33
0.17	60	63.8	-3.05	1.45
0.18	60	63.1	-6.29	2.35
0.19	60	62.4	-9.52	3.24
0.2	60	61.8	-12.8	4.14
0.21	60	61.3	-15.1	3.91
0.22	60	60.5	-16.6	4.44
0.23	60	59.8	-18.1	4.98
0.24	60	59.1	-19.6	5.51
0.25	60	58.4	-21.1	6.05
0.26	60	61	-17.8	5.1
0.27	60	62.3	-10.2	3.17
0.28	60	59.1	-17.6	5.44
0.29	60	56	-25.1	7.72
0.3	60	54.9	-26.7	9.36
0.31	60	59.4	-19.2	5.56
0.32	60	57.2	-22.2	7.22
0.33	60	53	-27.6	10.8
0.34	60	52.4	-28.7	11.3
0.35	60	51.7	-29.8	11.8
0.36	60	56.4	-23.6	7.93
0.37	60	53.5	-27.6	10.3
0.38	60	54.1	-27.5	9.95
0.39	60	54.8	-27.5	9.59
0.4	60	50.8	-30.4	12
0.41	60	46.9	-33.3	14.4
0.42	60	52	-29.7	11
0.43	60	50.8	-30.5	11.8
0.44	60	49.6	-31.2	12.5
0.45	60	49	-31.8	13
0.46	60	48.4	-32.6	13.8
0.47	60	47.8	-33.4	14.7
0.48	60	47.2	-34.2	15.6
0.49	60	45.2	-34.7	16.3
0.5	60	44.8	-34.9	16.1
0.51	60	44.3	-35.1	16
0.52	60	43.8	-35.4	15.8
0.53	60	43.3	-35.6	15.6
0.54	60	44	-37.3	16.8
0.55	60	40.8	-38	17.9
0.56	60	37.5	-38.7	19
0.57	60	34.3	-39.4	20
0.58	60	31.1	-40.1	21.1
0.59	60	27.8	-40.8	22.2
0.6	60	24.6	-41.5	23.3
0.1	60	63	-4.06	-0.276
0.11	60	63.4	-5.02	-0.375
0.12	60	63.9	-5.99	-0.474
0.13	60	64.2	-8.93	-0.815
0.14	60	64.4	-10.7	-0.981
0.15	60	64.6	-12.4	-1.15
0.16	60	65.5	-14.5	1.67
0.17	60	64.8	-17	0.517
0.18	60	64.8	-18.8	0.811
0.19	60	64.7	-20.6	1.1
0.2	60	65	-23.1	1.31
0.21	60	64.8	-23.4	1.38
0.22	60	64.6	-23.7	1.45
0.23	60	64.4	-23.9	1.51
0.24	60	64.2	-24.2	1.58
0.25	60	64	-24.4	1.65
0.26	60	63.9	-24.7	1.72
0.27	60	63.8	-24.9	2.02
0.28	60	63.8	-25.2	2.33
0.29	60	62.6	-30	2.32
0.3	60	62.8	-28.4	2.91
0.31	60	61.8	-30.6	3.33
0.32	60	60.7	-32.7	3.75
0.33	60	63.1	-27.2	3.14
0.34	60	62	-29.7	4.19
0.35	60	60.9	-32.2	5.24
0.36	60	59.8	-34.7	6.29
0.37	60	61.8	-31.4	3.65
0.38	60	59.5	-34.1	6.02
0.39	60	57.2	-36.8	8.39
0.4	60	60.8	-33.1	4.72
0.41	60	60.6	-33.5	4.85
0.42	60	60.3	-34	4.98
0.43	60	59.1	-34.6	5.9
0.44	60	58	-35.2	6.81
0.45	60	58	-35.5	7.08
0.46	60	58	-35.8	7.34
0.47	60	58	-36.1	7.6
0.48	60	56.4	-37.6	9.17
0.49	60	54.3	-38	9.97
0.5	60	51.6	-38.4	11.2
0.51	60	48.9	-38.7	12.4
0.52	60	46.2	-39	13.6
0.53	60	43.5	-39.3	14.8
0.54	60	40.8	-39.6	16
0.55	60	38.1	-39.9	17.2
0.56	60	35.4	-40.3	18.4
0.57	60	32.7	-40.6	19.6
0.58	60	30	-40.9	20.9
0.59	60	27.3	-41.2	22.1
0.6	60	24.6	-41.5	23.3
0.1	145	65.1	-7.87	1.89
0.11	145	63.2	-11.5	0.657
0.12	145	61.2	-15.2	-0.573
0.13	145	59.2	-18.8	-1.8
0.14	145	57.3	-22.4	-3.03
0.15	145	59.2	-19.8	-1.19
0.16	145	61.1	-17.2	0.657
0.17	145	61.1	-16.3	0.759
0.18	145	61.1	-15.5	0.862
0.19	145	58.5	-19	-2.08
0.2	145	55.8	-22.5	-5.01
0.21	145	53.2	-26	-7.95
0.22	145	54.3	-28.9	-8.87
0.23	145	55.4	-31.7	-9.8
0.24	145	56	-27.4	-7.34
0.25	145	56.5	-23.1	-4.88
0.26	145	54.4	-26.6	-7.75
0.27	145	52.3	-30	-10.6
0.28	145	50.2	-33.5	-13.5
0.29	145	48.1	-36.9	-16.4
0.3	145	46	-40.3	-19.2
0.31	145	54.9	-39.4	-14.3
0.32	145	52.5	-38.7	-16.7
0.33	145	50.1	-38.1	-19.1
0.34	145	47.7	-37.5	-21.5
0.35	145	44.5	-37.9	-25.2
0.36	145	41.3	-38.4	-28.9
0.37	145	40.3	-37	-30
0.38	145	39.4	-35.6	-31.1
0.39	145	38.4	-37	-34
0.4	145	37.5	-38.4	-36.9
0.41	145	37.8	-38.5	-37.3
0.42	145	38.2	-38.7	-37.7
0.43	145	36.7	-38.1	-38.4
0.44	145	35.3	-37.5	-39.1
0.45	145	35.1	-37.2	-40.7
0.46	145	36.3	-37.5	-38.7
0.47	145	36.4	-37.6	-40
0.48	145	36.5	-37.8	-41.3
0.49	145	36.6	-38	-42.5
0.5	145	36.7	-38.2	-43.8
0.51	145	36.4	-37.3	-43.5
0.52	145	36.1	-36.4	-43.1
0.53	145	35.8	-35.6	-42.8
0.54	145	36.5	-35.1	-43.6
0.55	145	37.2	-34.6	-44.4
0.56	145	37.4	-35	-44.4
0.57	145	37.6	-35.5	-44.4
0.58	145	37.8	-35.9	-44.3
0.59	145	38	-36.3	-44.3
0.6	145	38.2	-36.7	-44.2
0.1	120	64.1	0.541	-0.206
0.11	120	64.4	-1.24	-0.906
0.12	120	64.7	-3.02	-1.61
0.13	120	64.9	-4.8	-2.31
0.14	120	65.2	-6.58	-3.01
0.15	120	65.5	-8.36	-3.71
0.16	120	66.1	-16.9	-3.94
0.17	120	66.1	-17.7	-4.17
0.18	120	66	-18.5	-4.4
0.19	120	66	-19.3	-4.62
0.2	120	65.9	-20.1	-4.85
0.21	120	65.9	-20.9	-5.08
0.22	120	65.9	-21.7	-5.31
0.23	120	65.8	-22.5	-5.54
0.24	120	65.9	-20.7	-5.54
0.25	120	66	-18.9	-5.55
0.26	120	64.9	-25	-7.5
0.27	120	64.7	-25.9	-7.97
0.28	120	64.6	-26.8	-8.44
0.29	120	64.4	-27.6	-8.91
0.3	120	64.2	-28.5	-9.38
0.31	120	64	-29.3	-9.84
0.32	120	63.8	-30.2	-10.3
0.33	120	63.7	-31.1	-10.8
0.34	120	63.5	-31.9	-11.3
0.35	120	56.8	-38.9	-18.7
0.36	120	60.3	-34.5	-14.4
0.37	120	63.8	-30.2	-10.1
0.38	120	62.3	-33	-12.5
0.39	120	60.9	-35.8	-14.9
0.4	120	61.2	-35	-14.1
0.41	120	61.5	-34.1	-13.2
0.42	120	61.8	-33.3	-12.4
0.43	120	60	-36.5	-15.5
0.44	120	58.3	-37.8	-17.4
0.45	120	61.2	-34.9	-13.5
0.46	120	60.4	-35.7	-14.4
0.47	120	59.6	-36.5	-15.3
0.48	120	58.8	-37.3	-16.2
0.49	120	57.9	-37.7	-17.5
0.5	120	57	-38.2	-18.8
0.51	120	54.3	-39.3	-22
0.52	120	56.6	-38.7	-19.1
0.53	120	54.2	-39.1	-22.8
0.54	120	54.4	-39.3	-22.9
0.55	120	54.6	-39.6	-23.1
0.56	120	54.2	-39.8	-22.6
0.57	120	54.1	-40	-23.2
0.58	120	54	-40.2	-23.7
0.59	120	53.9	-40.4	-24.2
0.6	120	50.9	-42.1	-21.2
0.1	120	63.3	0.445	0.0514
0.11	120	63	-6.86	-0.576
0.12	120	62.6	-7.48	-1.2
0.13	120	62.2	-8.11	-1.83
0.14	120	61.9	-8.73	-2.46
0.15	120	61.5	-9.35	-3.09
0.16	120	58.7	-15.9	-4.41
0.17	120	58.2	-16.7	-4.03
0.18	120	57.8	-17.5	-3.65
0.19	120	57.4	-18.3	-3.27
0.2	120	56.9	-19.1	-2.89
0.21	120	56.5	-19.9	-3.23
0.22	120	56.1	-20.7	-3.57
0.23	120	55.6	-21.5	-3.91
0.24	120	54.8	-22.8	-4.25
0.25	120	54	-24.1	-4.59
0.26	120	53.2	-25.4	-4.93
0.27	120	57.8	-19.2	-5.27
0.28	120	57	-20.2	-5.81
0.29	120	56.3	-21.2	-6.35
0.3	120	55.5	-22.2	-6.89
0.31	120	54.8	-23.3	-7.42
0.32	120	54	-24.3	-7.96
0.33	120	53.2	-25.3	-8.5
0.34	120	52.5	-26.3	-9.04
0.35	120	51.7	-27.3	-9.57
0.36	120	48.5	-29.7	-10.1
0.37	120	47.6	-30	-10.6
0.38	120	46.7	-30.3	-11.2
0.39	120	45.9	-30.6	-11.7
0.4	120	45	-30.9	-12.3
0.41	120	44.1	-31.2	-12.8
0.42	120	43.2	-31.5	-13.3
0.43	120	42.3	-31.9	-13.9
0.44	120	41.4	-32.2	-14.4
0.45	120	40.5	-32.5	-14.9
0.46	120	39.6	-32.8	-15.5
0.47	120	38.8	-33.1	-16
0.48	120	37.9	-33.4	-16.6
0.49	120	37	-33.7	-17.1
0.5	120	36.1	-34	-17.6
0.51	120	35.2	-34.4	-18.2
0.52	120	34.3	-34.7	-18.7
0.53	120	33.4	-35	-19.2
0.54	120	32.5	-35.3	-19.8
0.55	120	31.7	-35.6	-20.3
0.56	120	30.8	-35.9	-20.9
0.57	120	29.9	-36.2	-21.4
0.58	120	29	-36.5	-21.9
0.59	120	28.1	-36.8	-22.5
0.6	120	27.2	-37.2	-23
0.1	35	65.8	0.0893	0.109
0.11	35	65.8	0.19	-0.0293
0.12	35	65.6	-2.4	1.03
0.13	35	65.3	-4.98	2.08
0.14	35	65.1	-7.56	3.14
0.15	35	64.9	-10.1	4.2
0.16	35	62.6	-15.8	8.3
0.17	35	60.2	-21.5	12.4
0.18	35	62.8	-15.4	7.96
0.19	35	65.4	-9.36	3.52
0.2	35	66	-18	9.75
0.21	35	66.7	-26.6	16
0.22	35	66.2	-27.2	16.6
0.23	35	65.8	-27.8	17.3
0.24	35	65.3	-28.5	18
0.25	35	64.9	-29.1	18.6
0.26	35	64.4	-29.7	19.3
0.27	35	64	-30.4	20
0.28	35	59.2	-22	12.6
0.29	35	50.8	-26.7	14.2
0.3	35	51	-27.9	16.9
0.31	35	51.2	-29.1	19.7
0.32	35	51.4	-30.2	22.5
0.33	35	51.6	-31.4	25.2
0.34	35	51.8	-32.5	28
0.35	35	51.8	-35.5	30
0.36	35	58.5	-33.2	26.7
0.37	35	54.8	-33.6	29.8
0.38	35	51.2	-34	32.9
0.39	35	47.5	-34.4	36
0.4	35	43.9	-34.7	39.1
0.41	35	47.6	-35.2	35.3
0.42	35	45.6	-34.3	37.4
0.43	35	43.7	-33.5	39.4
0.44	35	44	-32.6	42.1
0.45	35	44.2	-31.8	44.9
0.46	35	44.6	-31.4	44.4
0.47	35	45.1	-30.9	43.8
0.48	35	44.1	-32.5	47.8
0.49	35	43.8	-31.9	46.1
0.5	35	43.5	-31.3	44.5
0.51	35	44.8	-30.4	46.3
0.52	35	44	-31.4	47.2
0.53	35	43.1	-32.5	48.2
0.54	35	42.2	-33.5	49.1
0.55	35	42.3	-33	48.8
0.56	35	42.3	-32.6	48.5
0.57	35	42.3	-32.2	48.2
0.58	35	42.7	-31.9	48.8
0.59	35	43.2	-31.6	49.3
0.6	35	43.6	-31.3	49.8
0.1	120	63	0.486	0.133
0.11	120	62.7	-1.51	-0.453
0.12	120	62.5	-3.5	-1.04
0.13	120	62.2	-5.49	-1.62
0.14	120	62	-7.49	-2.21
0.15	120	61.8	-9.48	-2.8
0.16	120	60.5	-13.4	-3.31
0.17	120	59.3	-17.3	-3.83
0.18	120	58.7	-18.1	-4
0.19	120	58.1	-18.9	-4.17
0.2	120	57.5	-19.7	-4.34
0.21	120	56.9	-20.5	-4.51
0.22	120	56.3	-21.3	-4.68
0.23	120	55.7	-22.1	-4.85
0.24	120	55.1	-22.8	-5.44
0.25	120	54.6	-23.5	-6.03
0.26	120	54	-24.1	-6.63
0.27	120	53.5	-24.8	-7.22
0.28	120	55.4	-21.8	-5.7
0.29	120	57.4	-18.7	-4.17
0.3	120	56	-20.2	-5.06
0.31	120	54.5	-21.6	-5.94
0.32	120	53.1	-23.1	-6.82
0.33	120	51.7	-24.6	-7.7
0.34	120	50.3	-26	-8.58
0.35	120	48.9	-27.5	-9.46
0.36	120	47.5	-28.9	-10.3
0.37	120	46.1	-30.4	-11.2
0.38	120	44.6	-31.8	-12.1
0.39	120	43.2	-33.3	-13
0.4	120	41.8	-34.8	-13.9
0.41	120	43	-34	-13
0.42	120	44.2	-33.3	-12.2
0.43	120	45.5	-32.6	-11.4
0.44	120	38.1	-37.6	-15.7
0.45	120	43.8	-33.8	-12.7
0.46	120	37.8	-38.1	-18.1
0.47	120	39.1	-37.2	-16.9
0.48	120	40.5	-36.3	-15.7
0.49	120	40.8	-36.2	-14.4
0.5	120	39.7	-37.3	-15.4
0.51	120	38.6	-38.4	-16.5
0.52	120	37.4	-39.5	-17.5
0.53	120	36.2	-39.8	-18.6
0.54	120	35	-40.1	-19.6
0.55	120	33.8	-40.4	-20.7
0.56	120	33.1	-40.7	-21.1
0.57	120	32.3	-41	-21.5
0.58	120	31.6	-41.4	-21.8
0.59	120	31.6	-41.7	-22.4
0.6	120	31.7	-42.1	-23
0.1	35	65.7	0.0893	0.109
0.11	35	64.7	-3.56	1.13
0.12	35	62.4	-4.94	1.4
0.13	35	60.4	-8.02	1.83
0.14	35	60.1	-10.6	3.03
0.15	35	60.6	-12.2	3.95
0.16	35	60.6	-14.7	3.19
0.17	35	60.6	-14.8	3.45
0.18	35	60.5	-15	3.72
0.19	35	60.5	-15.1	3.98
0.2	35	60.4	-15.2	4.25
0.21	35	61.7	-15.8	5.26
0.22	35	59.6	-19.3	6.06
0.23	35	60.2	-19.8	6.83
0.24	35	58.9	-20.1	7.56
0.25	35	57.8	-22.6	10.1
0.26	35	57	-22.9	10.7
0.27	35	56.5	-24	13.3
0.28	35	56.3	-24.9	13.3
0.29	35	55.4	-26.7	14.2
0.3	35	54.4	-27.9	16.9
0.31	35	53.5	-29.1	19.7
0.32	35	52.5	-30.2	22.5
0.33	35	51.5	-31.4	25.2
0.34	35	50.6	-32.5	28
0.35	35	49	-35.5	30
0.36	35	52.7	-33.2	26.7
0.37	35	51.1	-33.6	29.8
0.38	35	49.4	-34	32.9
0.39	35	47.7	-34.4	36
0.4	35	46.1	-34.7	39.1
0.41	35	46.5	-35.2	35.3
0.42	35	44.8	-34.3	37.4
0.43	35	43.2	-33.5	39.4
0.44	35	41.8	-32.6	42.1
0.45	35	40.4	-31.8	44.9
0.46	35	41.5	-31.4	44.4
0.47	35	42.6	-30.9	43.8
0.48	35	39.4	-32.5	47.8
0.49	35	40.3	-31.9	46.1
0.5	35	41.3	-31.3	44.5
0.51	35	40	-30.4	46.3
0.52	35	39.9	-31.4	47.2
0.53	35	39.9	-32.5	48.2
0.54	35	39.8	-33.5	49.1
0.55	35	40	-33	48.8
0.56	35	40.3	-32.6	48.5
0.57	35	40.5	-32.2	48.2
0.58	35	39.4	-31.9	48.8
0.59	35	38.3	-31.6	49.3
0.6	35	37.2	-31.3	49.8
0.1	145	65.6	-0.454	-0.106
0.11	145	64.7	-4.37	-1.63
0.12	145	63.8	-8.28	-3.15
0.13	145	62.9	-12.2	-4.67
0.14	145	62.1	-16.1	-6.2
0.15	145	63.6	-9.83	-3.03
0.16	145	62.9	-11.5	-4.36
0.17	145	62.2	-13.1	-5.69
0.18	145	61.5	-14.8	-7.03
0.19	145	60.8	-16.4	-8.36
0.2	145	60.1	-18.1	-9.69
0.21	145	59.3	-19.8	-11
0.22	145	58.6	-21.8	-11.8
0.23	145	57.8	-23.9	-12.7
0.24	145	57	-26	-13.5
0.25	145	61.5	-17.5	-7.9
0.26	145	60.1	-20.6	-9.47
0.27	145	58.8	-23.6	-11
0.28	145	57.4	-26.7	-12.6
0.29	145	56	-29.7	-14.2
0.3	145	54.6	-32.8	-15.7
0.31	145	53.7	-34.9	-20.5
0.32	145	50.9	-34.8	-22.2
0.33	145	50.9	-35.5	-23.1
0.34	145	50.8	-36.3	-24
0.35	145	50	-35.2	-27.7
0.36	145	49.2	-34.1	-31.5
0.37	145	50.2	-34.5	-30.5
0.38	145	51.2	-34.9	-29.5
0.39	145	52.2	-35.3	-28.4
0.4	145	49.3	-34.2	-33.3
0.41	145	46.3	-33	-38.1
0.42	145	45.7	-33.1	-39.7
0.43	145	45	-33.2	-41.3
0.44	145	47.8	-33.9	-35.1
0.45	145	47.2	-33.6	-37.5
0.46	145	46.5	-33.3	-40
0.47	145	45.8	-33.1	-42.4
0.48	145	45	-33.4	-43.1
0.49	145	44.2	-33.7	-43.8
0.5	145	44.4	-33.8	-44.7
0.51	145	44.7	-33.8	-45.6
0.52	145	43.9	-34.9	-47.9
0.53	145	43.4	-34.5	-47.3
0.54	145	42.8	-34.1	-46.6
0.55	145	42.3	-33.7	-45.9
0.56	145	42.7	-33.9	-46.9
0.57	145	43.1	-34.1	-47.9
0.58	145	43.6	-34.3	-48.9
0.59	145	44	-34.5	-49.9
0.6	145	44.7	-33.9	-49.3
0.1	60	63	0.399	0.305
0.11	60	62.7	-1.74	0.761
0.12	60	62.4	-3.88	1.22
0.13	60	62.1	-6.02	1.67
0.14	60	61.8	-8.16	2.13
0.15	60	61.5	-10.3	2.58
0.16	60	61.2	-12.4	3.04
0.17	60	62.6	-4.4	2.1
0.18	60	62.1	-7.08	2.75
0.19	60	61.6	-9.76	3.4
0.2	60	61.1	-12.4	4.05
0.21	60	60.6	-15.1	4.7
0.22	60	59.4	-16.5	4.93
0.23	60	58.8	-17.5	5.65
0.24	60	58.2	-18.5	6.36
0.25	60	57.8	-19.5	6.83
0.26	60	57.5	-20.6	7.31
0.27	60	57.1	-21.7	7.79
0.28	60	59.4	-17.2	5.89
0.29	60	61.8	-12.7	3.99
0.3	60	55.9	-23.7	9
0.31	60	54.8	-25.2	9.71
0.32	60	53.7	-26.7	10.4
0.33	60	52.8	-28.1	11.1
0.34	60	57.1	-20.9	7.09
0.35	60	49.8	-30.4	14.2
0.36	60	50.1	-30.4	13.7
0.37	60	50.5	-30.4	13.1
0.38	60	50.8	-30.4	12.6
0.39	60	53.9	-25.1	9.94
0.4	60	47.3	-32.7	14.5
0.41	60	48.8	-31.6	13.7
0.42	60	50.3	-30.4	12.9
0.43	60	51.8	-29.2	12.1
0.44	60	50.3	-30.4	13.3
0.45	60	48.8	-31.6	14.5
0.46	60	49.5	-31.2	14.7
0.47	60	48.4	-32	15
0.48	60	47.2	-32.8	15.4
0.49	60	46.1	-33.6	15.7
0.5	60	44.1	-34.3	16.4
0.51	60	42.2	-35	17.1
0.52	60	40.2	-35.8	17.8
0.53	60	38.3	-36.5	18.4
0.54	60	36.3	-37.2	19.1
0.55	60	34.4	-37.9	19.8
0.56	60	32.4	-38.6	20.5
0.57	60	30.5	-39.4	21.2
0.58	60	28.5	-40.1	21.9
0.59	60	26.5	-40.8	22.6
0.6	60	24.6	-41.5	23.3
0.1	120	63	0	-0.0672
0.11	120	63.4	-1.89	-0.45
0.12	120	63.9	-3.79	-0.834
0.13	120	64.3	-5.68	-1.22
0.14	120	64.7	-7.58	-1.6
0.15	120	65.1	-9.47	-1.98
0.16	120	65.5	-11.4	-2.37
0.17	120	65.8	-17	-3.98
0.18	120	65.8	-17.9	-4.27
0.19	120	65.8	-18.8	-4.57
0.2	120	65.8	-19.6	-4.87
0.21	120	65.8	-20.5	-5.17
0.22	120	65.8	-21.4	-5.47
0.23	120	65.8	-22.3	-5.77
0.24	120	65.4	-23.7	-6.48
0.25	120	65	-25.1	-7.2
0.26	120	64.7	-26.5	-7.92
0.27	120	65.2	-24.3	-6.67
0.28	120	65.7	-22.1	-5.43
0.29	120	66.2	-19.9	-4.19
0.3	120	65.4	-22.5	-5.71
0.31	120	64.6	-25.2	-7.23
0.32	120	63.8	-27.8	-8.75
0.33	120	62.9	-30.5	-10.3
0.34	120	62.1	-33.1	-11.8
0.35	120	64	-28.9	-9.08
0.36	120	63.6	-30.1	-9.96
0.37	120	63.2	-31.2	-10.8
0.38	120	62	-33	-12.2
0.39	120	60.8	-34.7	-13.5
0.4	120	59.6	-36.5	-14.9
0.41	120	60.6	-35.3	-13.8
0.42	120	61.7	-34.1	-12.8
0.43	120	61.3	-34.9	-13.5
0.44	120	60.8	-35.7	-14.1
0.45	120	57.3	-39.8	-18
0.46	120	59.3	-37.6	-16.9
0.47	120	56.8	-40.2	-18.8
0.48	120	57.7	-39.4	-17.9
0.49	120	58.5	-38.6	-17
0.5	120	57	-40	-19.1
0.51	120	55.6	-41.4	-21.1
0.52	120	55.8	-40.7	-19.5
0.53	120	54.9	-40.9	-20.7
0.54	120	54	-41	-22
0.55	120	53.1	-41.2	-23.2
0.56	120	54.1	-41.7	-22.7
0.57	120	55.1	-42.1	-22.3
0.58	120	54.2	-42.3	-23.4
0.59	120	53.4	-42.5	-24.5
0.6	120	52.5	-42.6	-25.6
0.1	35	65.8	0.0893	0.125
0.11	35	65.3	0.0937	0.726
0.12	35	65.3	-1.76	1.36
0.13	35	65.2	-3.62	1.98
0.14	35	65.2	-5.47	2.61
0.15	35	65.1	-7.33	3.24
0.16	35	65.1	-9.18	3.87
0.17	35	65.1	-8.83	3.78
0.18	35	65.1	-8.48	3.69
0.19	35	65	-8.12	3.6
0.2	35	65	-7.77	3.51
0.21	35	65	-7.42	3.42
0.22	35	62.4	-14.9	7.24
0.23	35	59.7	-22.5	11.1
0.24	35	59	-23.2	12.1
0.25	35	58.3	-23.9	13.1
0.26	35	57.5	-24.6	14.1
0.27	35	56.8	-25.3	15.1
0.28	35	54.5	-28.7	18.7
0.29	35	54.1	-30.3	19.7
0.3	35	53.7	-31.8	20.8
0.31	35	53.3	-33.4	21.8
0.32	35	52.9	-34.9	22.9
0.33	35	52.5	-36.5	23.9
0.34	35	52.1	-38	25
0.35	35	56.4	-37.1	22.5
0.36	35	54.7	-37.3	23.6
0.37	35	53.1	-37.5	24.8
0.38	35	51.4	-37.7	25.9
0.39	35	49.8	-38	27
0.4	35	46.4	-39.6	31.7
0.41	35	47.2	-39.3	31
0.42	35	48.1	-39	30.4
0.43	35	45	-40.1	32.1
0.44	35	41.9	-41.3	33.7
0.45	35	41.6	-41.2	35.6
0.46	35	41.3	-41.2	37.5
0.47	35	41	-41.1	39.4
0.48	35	40.8	-39.9	39
0.49	35	40.5	-38.7	38.7
0.5	35	39.9	-39.8	40.9
0.51	35	39.2	-40.9	43.2
0.52	35	39	-40.3	44.8
0.53	35	38.8	-39.7	46.4
0.54	35	38.6	-39.1	48.1
0.55	35	38.4	-38.5	49.7
0.56	35	37.9	-38.2	50.2
0.57	35	37.4	-38	50.7
0.58	35	36.9	-37.8	51.2
0.59	35	36.3	-37.6	51.7
0.6	35	35.8	-37.3	52.1
0.1	120	62.2	0.486	0.133
0.11	120	62.5	-1.51	-0.453
0.12	120	62.7	-3.5	-1.04
0.13	120	63	-5.49	-1.62
0.14	120	63.3	-7.49	-2.21
0.15	120	63.6	-9.48	-2.8
0.16	120	63.9	-13.4	-3.31
0.17	120	64.1	-17.3	-3.83
0.18	120	64.1	-18.1	-4
0.19	120	64.1	-18.9	-4.17
0.2	120	64.2	-19.7	-4.34
0.21	120	64.2	-20.5	-4.51
0.22	120	64.2	-21.3	-4.68
0.23	120	64.2	-22.1	-4.85
0.24	120	64.1	-22.8	-5.44
0.25	120	63.9	-23.5	-6.03
0.26	120	63.8	-24.1	-6.63
0.27	120	63.7	-24.8	-7.22
0.28	120	64	-21.8	-5.7
0.29	120	64.3	-18.7	-4.17
0.3	120	63.7	-20.2	-5.06
0.31	120	63.2	-21.6	-5.94
0.32	120	62.6	-23.1	-6.82
0.33	120	62.1	-24.6	-7.7
0.34	120	61.6	-26	-8.58
0.35	120	61	-27.5	-9.46
0.36	120	60.5	-28.9	-10.3
0.37	120	60	-30.4	-11.2
0.38	120	59.4	-31.8	-12.1
0.39	120	58.9	-33.3	-13
0.4	120	58.4	-34.8	-13.9
0.41	120	59.1	-34	-13
0.42	120	59.9	-33.3	-12.2
0.43	120	60.7	-32.6	-11.4
0.44	120	56.8	-37.6	-15.7
0.45	120	59.3	-33.8	-12.7
0.46	120	56.2	-38.1	-18.1
0.47	120	57.1	-37.2	-16.9
0.48	120	58	-36.3	-15.7
0.49	120	57.8	-36.2	-14.4
0.5	120	57	-37.3	-15.4
0.51	120	56.2	-38.4	-16.5
0.52	120	55.4	-39.5	-17.5
0.53	120	54.5	-39.8	-18.6
0.54	120	53.6	-40.1	-19.6
0.55	120	52.7	-40.4	-20.7
0.56	120	52.4	-40.7	-21.1
0.57	120	52.2	-41	-21.5
0.58	120	51.9	-41.4	-21.8
0.59	120	51.5	-41.7	-22.4
0.6	120	51.1	-42.1	-23
0.1	60	63.1	0.399	0.305
0.11	60	63.2	-1.74	0.761
0.12	60	63.3	-3.88	1.22
0.13	60	63.3	-6.02	1.67
0.14	60	63.4	-8.16	2.13
0.15	60	63.4	-10.3	2.58
0.16	60	63.5	-12.4	3.04
0.17	60	62.8	-4.4	2.1
0.18	60	62.8	-7.08	2.75
0.19	60	62.8	-9.76	3.4
0.2	60	62.8	-12.4	4.05
0.21	60	62.8	-15.1	4.7
0.22	60	62.8	-16.5	4.93
0.23	60	62.6	-17.5	5.65
0.24	60	62.4	-18.5	6.36
0.25	60	62	-19.5	6.83
0.26	60	61.6	-20.6	7.31
0.27	60	61.2	-21.7	7.79
0.28	60	61.9	-17.2	5.89
0.29	60	62.6	-12.7	3.99
0.3	60	59.3	-23.7	9
0.31	60	59	-25.2	9.71
0.32	60	58.7	-26.7	10.4
0.33	60	57.5	-28.1	11.1
0.34	60	60.7	-20.9	7.09
0.35	60	56.1	-30.4	14.2
0.36	60	56.6	-30.4	13.7
0.37	60	57	-30.4	13.1
0.38	60	57.5	-30.4	12.6
0.39	60	59.1	-25.1	9.94
0.4	60	53.3	-32.7	14.5
0.41	60	54.4	-31.6	13.7
0.42	60	55.5	-30.4	12.9
0.43	60	56.6	-29.2	12.1
0.44	60	55.5	-30.4	13.3
0.45	60	54.5	-31.6	14.5
0.46	60	55.6	-31.2	14.7
0.47	60	54.8	-32	15
0.48	60	53.9	-32.8	15.4
0.49	60	53.1	-33.6	15.7
0.5	60	50.5	-34.3	16.4
0.51	60	47.9	-35	17.1
0.52	60	45.3	-35.8	17.8
0.53	60	42.7	-36.5	18.4
0.54	60	40.1	-37.2	19.1
0.55	60	37.5	-37.9	19.8
0.56	60	34.9	-38.6	20.5
0.57	60	32.4	-39.4	21.2
0.58	60	29.8	-40.1	21.9
0.59	60	27.2	-40.8	22.6
0.6	60	24.6	-41.5	23.3
0.1	60	63.9	0.485	-0.03
0.11	60	64.1	-2.87	0.16
0.12	60	64.3	-6.22	0.35
0.13	60	64.5	-9.57	0.54
0.14	60	63.9	-3.86	0.408
0.15	60	63.9	-5.75	0.532
0.16	60	64	-7.63	0.657
0.17	60	64	-9.51	0.781
0.18	60	64	-11.4	0.906
0.19	60	64.3	-12.8	0.961
0.2	60	64.5	-14.3	1.02
0.21	60	64.4	-15.4	1.27
0.22	60	64.3	-16.5	1.52
0.23	60	64.3	-17.6	1.77
0.24	60	64.2	-18.7	2.02
0.25	60	64.1	-19.9	2.27
0.26	60	64.1	-18.2	2.22
0.27	60	64.2	-16.6	2.17
0.28	60	63.2	-18.9	3.12
0.29	60	62.7	-24.6	3.59
0.3	60	62.1	-25.6	4.08
0.31	60	61.5	-26.7	4.57
0.32	60	60.9	-27.8	5.06
0.33	60	63	-22.5	2.65
0.34	60	61.6	-25.2	3.95
0.35	60	60.3	-28	5.25
0.36	60	58.9	-30.7	6.55
0.37	60	61.1	-26.8	4.7
0.38	60	61.1	-27.8	5.25
0.39	60	57.2	-33.1	8.57
0.4	60	57.9	-31.8	7.66
0.41	60	58.7	-30.5	6.76
0.42	60	59.4	-29.2	5.85
0.43	60	56.1	-34.5	10.3
0.44	60	56.8	-33	8.84
0.45	60	57.6	-31.4	7.33
0.46	60	57.4	-31.9	7.79
0.47	60	57.1	-32.4	8.24
0.48	60	56.5	-34.3	9.09
0.49	60	55	-35.3	10.3
0.5	60	53.5	-36.3	11.6
0.51	60	52.9	-36.2	12
0.52	60	52.2	-36.1	12.4
0.53	60	52.2	-36.5	12.9
0.54	60	52.1	-36.8	13.3
0.55	60	52	-37.2	13.7
0.56	60	46.5	-38.1	15.6
0.57	60	41	-38.9	17.5
0.58	60	35.6	-39.8	19.4
0.59	60	30.1	-40.7	21.4
0.6	60	24.6	-41.5	23.3
0.1	145	64.1	-0.592	-0.0632
0.11	145	63.6	-3.8	-1.19
0.12	145	63.1	-7.01	-2.31
0.13	145	62.6	-10.2	-3.44
0.14	145	62.1	-13.4	-4.56
0.15	145	61.5	-6.79	0.811
0.16	145	62.8	-6.37	0.539
0.17	145	64.1	-5.96	0.268
0.18	145	62.2	-10.4	-2.58
0.19	145	60.3	-14.9	-5.42
0.2	145	58.4	-19.4	-8.26
0.21	145	58.1	-19.9	-8.9
0.22	145	57.8	-20.4	-9.55
0.23	145	57.5	-21	-10.2
0.24	145	57.2	-21.5	-10.8
0.25	145	56	-23.7	-11.7
0.26	145	54.8	-25.9	-12.6
0.27	145	54.3	-26.9	-13.6
0.28	145	53.8	-27.9	-14.5
0.29	145	53.3	-29	-15.5
0.3	145	52.8	-30	-16.5
0.31	145	52.2	-30.8	-17.1
0.32	145	51.6	-31.7	-17.7
0.33	145	51.1	-32.6	-18.3
0.34	145	50.5	-33.4	-18.9
0.35	145	49.9	-34.3	-19.6
0.36	145	49.3	-35.1	-20.2
0.37	145	48.8	-36	-20.8
0.38	145	46.8	-35	-25.4
0.39	145	44.9	-34.1	-30
0.4	145	43	-33.1	-34.6
0.41	145	46.8	-34.2	-28.6
0.42	145	45.9	-33.9	-31.2
0.43	145	45.5	-33.8	-34
0.44	145	45.2	-33.7	-36.8
0.45	145	44.7	-33.9	-36.9
0.46	145	44.3	-34.1	-37
0.47	145	43.8	-34.2	-37
0.48	145	43.4	-34.4	-37.1
0.49	145	42.9	-34.6	-37.2
0.5	145	42.5	-34.8	-37.3
0.51	145	41.2	-33.4	-39.8
0.52	145	41.2	-33.6	-40.1
0.53	145	41.2	-33.8	-40.3
0.54	145	41.2	-34	-40.5
0.55	145	41.2	-34.2	-40.7
0.56	145	41.2	-34.4	-40.9
0.57	145	41.1	-34.6	-41.2
0.58	145	40.1	-34.7	-40.7
0.59	145	39	-34.9	-40.3
0.6	145	37.9	-35	-39.9
0.1	145	65.3	0.118	-1.1
0.11	145	64.9	-2.65	-1.88
0.12	145	64.5	-5.41	-2.66
0.13	145	64.1	-8.18	-3.44
0.14	145	63.8	-10.9	-4.22
0.15	145	63.4	-13.7	-5
0.16	145	63.1	-16.6	-7.03
0.17	145	62.7	-19.4	-9.05
0.18	145	62.4	-22.3	-11.1
0.19	145	61.9	-23	-12.2
0.2	145	61.3	-23.6	-13.3
0.21	145	60.7	-24.3	-14.5
0.22	145	60.2	-24.9	-15.6
0.23	145	59.6	-25.6	-16.7
0.24	145	59.3	-25.8	-17.9
0.25	145	58.9	-25.9	-19.1
0.26	145	58.6	-26.1	-20.3
0.27	145	59.1	-25.2	-18.4
0.28	145	59.7	-24.4	-16.5
0.29	145	60.3	-23.5	-14.5
0.3	145	59.2	-24.8	-17.9
0.31	145	58.1	-26	-21.2
0.32	145	57	-27.3	-24.5
0.33	145	56.2	-28.3	-26
0.34	145	55.4	-29.2	-27.6
0.35	145	54.7	-28.6	-28.2
0.36	145	54	-28.1	-28.9
0.37	145	53.3	-27.5	-29.5
0.38	145	52.6	-27	-30.1
0.39	145	52.5	-26.5	-35.9
0.4	145	52.4	-26.1	-41.7
0.41	145	52.4	-26.2	-40.9
0.42	145	52.4	-26.3	-40.1
0.43	145	52.4	-26.4	-39.4
0.44	145	52.4	-26.5	-38.6
0.45	145	51.3	-29.1	-47.3
0.46	145	51.1	-28.2	-48.5
0.47	145	51	-27.2	-49.6
0.48	145	51.4	-27.6	-50.7
0.49	145	51.7	-28	-51.7
0.5	145	54.7	-29.6	-57.7
0.51	145	53.4	-29.8	-52.8
0.52	145	52	-30	-47.8
0.53	145	52.2	-28.4	-51
0.54	145	52.9	-28.6	-50.7
0.55	145	53.6	-28.8	-50.5
0.56	145	54.2	-28.9	-50.2
0.57	145	53.2	-28	-50.3
0.58	145	53.5	-27.8	-49.5
0.59	145	53.9	-27.6	-48.7
0.6	145	54.3	-27.4	-47.9
0.1	120	63	0.534	0.141
0.11	120	62.8	-1.26	-0.28
0.12	120	62.6	-3.05	-0.701
0.13	120	62.4	-4.84	-1.12
0.14	120	62.2	-6.63	-1.54
0.15	120	62.4	-4.6	-1.2
0.16	120	61.7	-7.46	-1.65
0.17	120	60.9	-10.3	-2.1
0.18	120	60.2	-13.2	-2.55
0.19	120	59.4	-16.1	-3
0.2	120	61.7	-11	-2.51
0.21	120	60.2	-13.8	-2.96
0.22	120	58.8	-16.5	-3.42
0.23	120	57.4	-19.3	-3.87
0.24	120	56.6	-20.7	-4.4
0.25	120	55.9	-22.1	-4.93
0.26	120	55.1	-23.6	-5.45
0.27	120	54.4	-25	-5.98
0.28	120	53.6	-26.4	-6.51
0.29	120	52.9	-27.8	-7.04
0.3	120	55.9	-22.4	-5.62
0.31	120	54	-25.6	-6.42
0.32	120	52.2	-27.7	-7.27
0.33	120	50.3	-29.8	-8.12
0.34	120	46.5	-33.5	-10
0.35	120	46	-33.7	-10.3
0.36	120	45.5	-33.9	-10.7
0.37	120	45	-34.1	-11
0.38	120	44.2	-34.8	-11.9
0.39	120	43.4	-35.6	-12.8
0.4	120	43.9	-35.5	-12.4
0.41	120	44.3	-35.4	-12
0.42	120	44.7	-35.3	-11.6
0.43	120	39.5	-37.6	-14.4
0.44	120	40.2	-37.3	-13.9
0.45	120	40.9	-37	-13.5
0.46	120	41.7	-36.7	-13.1
0.47	120	40.1	-37.5	-14.3
0.48	120	38.5	-38.3	-15.5
0.49	120	36.8	-38.9	-16.9
0.5	120	35.1	-39.5	-18.3
0.51	120	35.2	-39.8	-17.6
0.52	120	35.3	-40.1	-17
0.53	120	34.6	-40.6	-17.7
0.54	120	34	-41.2	-18.4
0.55	120	33.4	-41.7	-19
0.56	120	31.8	-41.5	-21.7
0.57	120	32.2	-41.8	-21.2
0.58	120	32.7	-42	-20.7
0.59	120	29	-42.7	-22.4
0.6	120	27.7	-43.8	-24.1
0.1	60	63.2	0.442	-0.502
0.11	60	62.9	-1.27	0.472
0.12	60	62.5	-2.98	1.45
0.13	60	62.1	-4.69	2.42
0.14	60	62	-5.92	2.59
0.15	60	61.8	-7.16	2.76
0.16	60	61.7	-8.4	2.93
0.17	60	61.5	-9.64	3.1
0.18	60	61.4	-10.9	3.28
0.19	60	61.3	-13.7	3.56
0.2	60	61	-14.4	4.05
0.21	60	60.7	-15	4.54
0.22	60	60.3	-15.7	5.03
0.23	60	59.6	-17.6	5.6
0.24	60	58.9	-19.5	6.18
0.25	60	58.4	-19.9	6.74
0.26	60	57.8	-20.4	7.29
0.27	60	57.1	-22.2	7.96
0.28	60	56.4	-24.1	8.63
0.29	60	55.3	-24.8	8.95
0.3	60	59.3	-17.7	5.61
0.31	60	56.9	-22.7	8.11
0.32	60	54.4	-27.6	10.6
0.33	60	55.6	-24.6	9.12
0.34	60	56.8	-21.6	7.63
0.35	60	50.7	-31.2	11.6
0.36	60	53.5	-27.4	9.95
0.37	60	53.9	-26.8	9.63
0.38	60	54.3	-26.2	9.3
0.39	60	51.6	-30.2	11.9
0.4	60	48.9	-34.2	14.6
0.41	60	51.1	-31.3	13.1
0.42	60	53.3	-28.5	11.6
0.43	60	52.3	-29.4	12.2
0.44	60	45.6	-34.7	15.6
0.45	60	46.2	-34.7	15.7
0.46	60	46.9	-34.8	15.8
0.47	60	47.6	-34.8	15.9
0.48	60	46	-37.2	16.9
0.49	60	45.6	-37.3	17
0.5	60	45.1	-37.4	17.1
0.51	60	44.6	-37.5	17.1
0.52	60	44.1	-37.6	17.2
0.53	60	43.3	-37.7	17.7
0.54	60	42.4	-37.9	18.1
0.55	60	41.6	-38	18.6
0.56	60	38.2	-38.7	19.5
0.57	60	34.8	-39.4	20.4
0.58	60	31.4	-40.1	21.4
0.59	60	28	-40.8	22.3
0.6	60	24.6	-41.5	23.3
0.1	145	64.5	0.757	-0.164
0.11	145	63.3	-2.38	-0.95
0.12	145	62.2	-5.51	-1.74
0.13	145	61	-8.65	-2.52
0.14	145	59.9	-11.8	-3.31
0.15	145	57.8	-16.3	-6.23
0.16	145	55.8	-20.8	-9.15
0.17	145	57	-17.9	-7.48
0.18	145	58.2	-15	-5.8
0.19	145	59.4	-12.2	-4.12
0.2	145	60.7	-9.32	-2.44
0.21	145	58.5	-14.2	-6.02
0.22	145	56.3	-19.1	-9.6
0.23	145	54.1	-23.9	-13.2
0.24	145	53.8	-24.4	-14
0.25	145	53.4	-24.8	-14.9
0.26	145	53	-25.3	-15.7
0.27	145	54.2	-21.7	-10.4
0.28	145	52.9	-24.1	-12.4
0.29	145	51.5	-26.5	-14.5
0.3	145	50.1	-28.9	-16.5
0.31	145	48.8	-31.3	-18.6
0.32	145	47.4	-33.7	-20.6
0.33	145	46	-36.1	-22.7
0.34	145	44.7	-38.5	-24.7
0.35	145	47.3	-36.6	-23.4
0.36	145	50	-34.7	-22.1
0.37	145	48.7	-35.2	-23.1
0.38	145	47.5	-35.8	-24.1
0.39	145	46.3	-36.3	-25.2
0.4	145	45.1	-36.8	-26.2
0.41	145	43.9	-37.4	-27.3
0.42	145	42.7	-37.9	-28.3
0.43	145	41.5	-38.5	-29.4
0.44	145	42	-35.9	-32.3
0.45	145	42.5	-33.4	-35.3
0.46	145	43	-30.9	-38.3
0.47	145	41.3	-28.3	-41.6
0.48	145	39.6	-25.7	-45
0.49	145	40.9	-25.2	-46.4
0.5	145	42.3	-24.6	-47.7
0.51	145	43.6	-24	-49
0.52	145	44.9	-23.4	-50.4
0.53	145	46.2	-22.9	-51.7
0.54	145	47.4	-23	-48.7
0.55	145	47.5	-22.8	-47.5
0.56	145	47.5	-22.5	-46.2
0.57	145	47.6	-22.3	-44.9
0.58	145	41.5	-18.5	-41.7
0.59	145	46.1	-19.5	-44.3
0.6	145	49.2	-17.1	-45.3
0.1	35	65.8	0.0893	0.109
0.11	35	65	-3.56	1.13
0.12	35	63.6	-4.94	1.4
0.13	35	63	-8.02	1.83
0.14	35	61.9	-10.6	3.03
0.15	35	60.5	-12.2	3.95
0.16	35	60.9	-14.7	3.19
0.17	35	60.6	-14.8	3.45
0.18	35	60.3	-15	3.72
0.19	35	60	-15.1	3.98
0.2	35	59.7	-15.2	4.25
0.21	35	59	-15.8	5.26
0.22	35	55.5	-19.3	6.06
0.23	35	55.8	-19.8	6.83
0.24	35	54.3	-20.1	7.56
0.25	35	54.3	-22.6	10.1
0.26	35	53.3	-22.9	10.7
0.27	35	51.2	-24	13.3
0.28	35	50.8	-24.9	13.3
0.29	35	50.8	-26.7	14.2
0.3	35	51	-27.9	16.9
0.31	35	51.2	-29.1	19.7
0.32	35	51.4	-30.2	22.5
0.33	35	51.6	-31.4	25.2
0.34	35	51.8	-32.5	28
0.35	35	51.8	-35.5	30
0.36	35	58.5	-33.2	26.7
0.37	35	54.8	-33.6	29.8
0.38	35	51.2	-34	32.9
0.39	35	47.5	-34.4	36
0.4	35	43.9	-34.7	39.1
0.41	35	47.6	-35.2	35.3
0.42	35	45.6	-34.3	37.4
0.43	35	43.7	-33.5	39.4
0.44	35	44	-32.6	42.1
0.45	35	44.2	-31.8	44.9
0.46	35	44.6	-31.4	44.4
0.47	35	45.1	-30.9	43.8
0.48	35	44.1	-32.5	47.8
0.49	35	43.8	-31.9	46.1
0.5	35	43.5	-31.3	44.5
0.51	35	44.8	-30.4	46.3
0.52	35	44	-31.4	47.2
0.53	35	43.1	-32.5	48.2
0.54	35	42.2	-33.5	49.1
0.55	35	42.3	-33	48.8
0.56	35	42.3	-32.6	48.5
0.57	35	42.3	-32.2	48.2
0.58	35	42.7	-31.9	48.8
0.59	35	43.2	-31.6	49.3
0.6	35	43.6	-31.3	49.8
0.1	120	62.2	0.534	0.141
0.11	120	62.7	-1.26	-0.28
0.12	120	63.2	-3.05	-0.701
0.13	120	63.6	-4.84	-1.12
0.14	120	64.1	-6.63	-1.54
0.15	120	63.5	-4.6	-1.2
0.16	120	63.7	-7.46	-1.65
0.17	120	63.9	-10.3	-2.1
0.18	120	64.1	-13.2	-2.55
0.19	120	64.3	-16.1	-3
0.2	120	64	-11	-2.51
0.21	120	64.7	-13.8	-2.96
0.22	120	65.3	-16.5	-3.42
0.23	120	65.9	-19.3	-3.87
0.24	120	65.7	-20.7	-4.4
0.25	120	65.5	-22.1	-4.93
0.26	120	65.3	-23.6	-5.45
0.27	120	65.1	-25	-5.98
0.28	120	64.9	-26.4	-6.51
0.29	120	64.7	-27.8	-7.04
0.3	120	65.4	-22.4	-5.62
0.31	120	65.3	-25.6	-6.42
0.32	120	64.5	-27.7	-7.27
0.33	120	63.7	-29.8	-8.12
0.34	120	62.8	-33.5	-10
0.35	120	62.7	-33.7	-10.3
0.36	120	62.6	-33.9	-10.7
0.37	120	62.6	-34.1	-11
0.38	120	61.8	-34.8	-11.9
0.39	120	61	-35.6	-12.8
0.4	120	61.3	-35.5	-12.4
0.41	120	61.6	-35.4	-12
0.42	120	61.9	-35.3	-11.6
0.43	120	58.7	-37.6	-14.4
0.44	120	59.2	-37.3	-13.9
0.45	120	59.7	-37	-13.5
0.46	120	60.2	-36.7	-13.1
0.47	120	59.1	-37.5	-14.3
0.48	120	57.9	-38.3	-15.5
0.49	120	56.7	-38.9	-16.9
0.5	120	55.5	-39.5	-18.3
0.51	120	55.9	-39.8	-17.6
0.52	120	56.4	-40.1	-17
0.53	120	55.9	-40.6	-17.7
0.54	120	55.4	-41.2	-18.4
0.55	120	54.8	-41.7	-19
0.56	120	53	-41.5	-21.7
0.57	120	53.2	-41.8	-21.2
0.58	120	53.5	-42	-20.7
0.59	120	52	-42.7	-22.4
0.6	120	50.9	-43.8	-24.1
0.1	35	65.4	-5.55	0.125
0.11	35	65.3	-9.9	0.638
0.12	35	64.7	-14.2	1.15
0.13	35	64	-18.6	1.66
0.14	35	64.6	-13.8	1.95
0.15	35	62.6	-20.6	3.17
0.16	35	61.4	-22	5.65
0.17	35	60.9	-23	6.04
0.18	35	60.3	-24.1	6.43
0.19	35	59.7	-25.1	6.82
0.2	35	59.7	-25.7	6.84
0.21	35	59.7	-26.2	6.85
0.22	35	59.7	-26.8	6.87
0.23	35	54.6	-30.2	11
0.24	35	55.5	-30.8	11.7
0.25	35	54.4	-32.5	12.9
0.26	35	54.4	-31.9	15.2
0.27	35	53.8	-32.8	16.8
0.28	35	54.5	-28.7	18.7
0.29	35	54.1	-30.3	19.7
0.3	35	53.7	-31.8	20.8
0.31	35	53.3	-33.4	21.8
0.32	35	52.9	-34.9	22.9
0.33	35	52.5	-36.5	23.9
0.34	35	52.1	-38	25
0.35	35	56.4	-37.1	22.5
0.36	35	54.7	-37.3	23.6
0.37	35	53.1	-37.5	24.8
0.38	35	51.4	-37.7	25.9
0.39	35	49.8	-38	27
0.4	35	46.4	-39.6	31.7
0.41	35	47.2	-39.3	31
0.42	35	48.1	-39	30.4
0.43	35	45	-40.1	32.1
0.44	35	41.9	-41.3	33.7
0.45	35	41.6	-41.2	35.6
0.46	35	41.3	-41.2	37.5
0.47	35	41	-41.1	39.4
0.48	35	40.8	-39.9	39
0.49	35	40.5	-38.7	38.7
0.5	35	39.9	-39.8	40.9
0.51	35	39.2	-40.9	43.2
0.52	35	39	-40.3	44.8
0.53	35	38.8	-39.7	46.4
0.54	35	38.6	-39.1	48.1
0.55	35	38.4	-38.5	49.7
0.56	35	37.9	-38.2	50.2
0.57	35	37.4	-38	50.7
0.58	35	36.9	-37.8	51.2
0.59	35	36.3	-37.6	51.7
0.6	35	35.8	-37.3	52.1
0.1	60	63	-4.06	-0.276
0.11	60	63	-5.02	-0.375
0.12	60	63	-5.99	-0.474
0.13	60	61.7	-8.93	-0.815
0.14	60	61.4	-10.7	-0.981
0.15	60	61.1	-12.4	-1.15
0.16	60	60.6	-14.5	1.67
0.17	60	58	-17	0.517
0.18	60	57.9	-18.8	0.811
0.19	60	57.7	-20.6	1.1
0.2	60	56.5	-23.1	1.31
0.21	60	56.4	-23.4	1.38
0.22	60	56.3	-23.7	1.45
0.23	60	56.1	-23.9	1.51
0.24	60	56	-24.2	1.58
0.25	60	55.9	-24.4	1.65
0.26	60	55.8	-24.7	1.72
0.27	60	54.9	-24.9	2.02
0.28	60	54	-25.2	2.33
0.29	60	51.9	-30	2.32
0.3	60	52.9	-28.4	2.91
0.31	60	51	-30.6	3.33
0.32	60	49	-32.7	3.75
0.33	60	54	-27.2	3.14
0.34	60	51.3	-29.7	4.19
0.35	60	48.7	-32.2	5.24
0.36	60	46	-34.7	6.29
0.37	60	50.7	-31.4	3.65
0.38	60	46.4	-34.1	6.02
0.39	60	42	-36.8	8.39
0.4	60	47.6	-33.1	4.72
0.41	60	47.5	-33.5	4.85
0.42	60	47.4	-34	4.98
0.43	60	45.8	-34.6	5.9
0.44	60	44.1	-35.2	6.81
0.45	60	43.7	-35.5	7.08
0.46	60	43.2	-35.8	7.34
0.47	60	42.7	-36.1	7.6
0.48	60	39.8	-37.6	9.17
0.49	60	39.1	-38	9.97
0.5	60	37.8	-38.4	11.2
0.51	60	36.4	-38.7	12.4
0.52	60	35.1	-39	13.6
0.53	60	33.8	-39.3	14.8
0.54	60	32.5	-39.6	16
0.55	60	31.2	-39.9	17.2
0.56	60	29.9	-40.3	18.4
0.57	60	28.5	-40.6	19.6
0.58	60	27.2	-40.9	20.9
0.59	60	25.9	-41.2	22.1
0.6	60	24.6	-41.5	23.3
0.1	60	63.1	-0.405	-0.165
0.11	60	62.6	-3.09	-0.0682
0.12	60	62	-5.78	0.0291
0.13	60	61.8	-7.2	0.0843
0.14	60	61.6	-8.62	0.139
0.15	60	60.7	-10.2	0.53
0.16	60	60.4	-12	1.02
0.17	60	60	-13.8	1.52
0.18	60	59.7	-15.7	2.01
0.19	60	59.5	-16	2.14
0.2	60	59.3	-16.3	2.27
0.21	60	59.1	-16.6	2.4
0.22	60	58.9	-16.9	2.53
0.23	60	58.6	-17.2	2.66
0.24	60	58.4	-17.5	2.79
0.25	60	58.2	-17.9	2.92
0.26	60	58	-18.2	3.04
0.27	60	57.3	-20.2	3.5
0.28	60	56.8	-21.9	5.13
0.29	60	55.4	-22.1	5.98
0.3	60	56.3	-24	6.83
0.31	60	54.7	-26.6	7.37
0.32	60	54	-27.7	7.92
0.33	60	53.4	-28.9	8.47
0.34	60	52.8	-30	9.02
0.35	60	52.1	-31	9.57
0.36	60	51.5	-32.5	10.1
0.37	60	50.5	-32.9	10.7
0.38	60	49.4	-33.4	11.2
0.39	60	48.9	-33.8	11.8
0.4	60	48.4	-34.2	12.3
0.41	60	48.3	-34.8	12.9
0.42	60	48.3	-35.5	13.4
0.43	60	48.2	-36.1	14
0.44	60	47.6	-36.2	14.5
0.45	60	47.1	-36.2	15.1
0.46	60	46.5	-36.3	15.6
0.47	60	45	-36.6	16.1
0.48	60	43.4	-37	16.7
0.49	60	41.8	-37.4	17.2
0.5	60	40.3	-37.8	17.8
0.51	60	38.7	-38.1	18.3
0.52	60	37.1	-38.5	18.9
0.53	60	35.6	-38.9	19.4
0.54	60	34	-39.3	20
0.55	60	32.4	-39.6	20.5
0.56	60	30.9	-40	21.1
0.57	60	29.3	-40.4	21.6
0.58	60	27.7	-40.8	22.2
0.59	60	26.2	-41.1	22.7
0.6	60	24.6	-41.5	23.3
0.1	60	63.5	0.164	0.241
0.11	60	63.9	-1.49	0.849
0.12	60	64.2	-3.14	1.46
0.13	60	64.6	-4.79	2.06
0.14	60	64.8	-5.66	2.17
0.15	60	65	-6.54	2.27
0.16	60	65.2	-7.42	2.37
0.17	60	65.4	-8.29	2.48
0.18	60	65.6	-9.17	2.58
0.19	60	64.1	-12.6	2.86
0.2	60	64.1	-13.3	2.95
0.21	60	64.1	-14	3.04
0.22	60	64.1	-14.7	3.13
0.23	60	63.3	-18.1	4.26
0.24	60	63	-18.8	4.61
0.25	60	62.6	-19.5	4.97
0.26	60	62.9	-20.6	5.44
0.27	60	63.1	-21.7	5.91
0.28	60	63.4	-22.8	6.38
0.29	60	62.9	-23.9	7.8
0.3	60	62.6	-25.2	8.44
0.31	60	62.3	-26.5	9.07
0.32	60	62	-27.7	9.7
0.33	60	63.8	-20.4	5.19
0.34	60	61.5	-26	7.82
0.35	60	59.9	-29.9	12.1
0.36	60	61	-28.5	10.7
0.37	60	62.1	-27.2	9.39
0.38	60	63.1	-25.8	8.04
0.39	60	60.2	-29.3	10.9
0.4	60	57.3	-32.8	13.8
0.41	60	60.6	-28.3	10.2
0.42	60	55.7	-34.9	15.4
0.43	60	59.2	-31.1	13.7
0.44	60	58.3	-31.6	14.1
0.45	60	57.3	-32.1	14.5
0.46	60	56.8	-32.5	14.7
0.47	60	56.4	-33	15
0.48	60	54.7	-35.9	16.9
0.49	60	53.8	-36	17
0.5	60	52.9	-36.1	17.1
0.51	60	52.6	-36.4	17.8
0.52	60	52.2	-36.8	18.4
0.53	60	51.9	-37.1	19
0.54	60	51.7	-37.6	19.3
0.55	60	51.5	-38.1	19.5
0.56	60	46.1	-38.8	20.3
0.57	60	40.7	-39.5	21
0.58	60	35.3	-40.2	21.8
0.59	60	30	-40.8	22.5
0.6	60	24.6	-41.5	23.3
0.1	60	63.7	-0.0516	0.366
0.11	60	63.2	-3.56	1.06
0.12	60	62.6	-7.08	1.76
0.13	60	62	-10.6	2.45
0.14	60	62.5	-8.8	2.19
0.15	60	63	-7.01	1.93
0.16	60	63.5	-5.22	1.67
0.17	60	64	-3.43	1.41
0.18	60	63	-10	1.67
0.19	60	62.5	-11.6	2.06
0.2	60	62	-13.3	2.45
0.21	60	61.1	-14.9	2.89
0.22	60	60.3	-16.6	3.33
0.23	60	59.4	-18.3	3.77
0.24	60	61	-14.3	3.51
0.25	60	62.5	-10.3	3.25
0.26	60	58.5	-21.7	5.34
0.27	60	56	-25.1	7.44
0.28	60	55.7	-25.6	8.05
0.29	60	55.4	-26.2	8.66
0.3	60	55	-26.8	9.27
0.31	60	58.7	-21	4.56
0.32	60	55.3	-25.3	8.1
0.33	60	51.9	-29.5	11.6
0.34	60	50.7	-30.5	12.3
0.35	60	49.6	-31.4	13
0.36	60	52.8	-28.2	10.9
0.37	60	56.1	-24.9	8.74
0.38	60	52	-29.2	10.7
0.39	60	48	-33.6	12.7
0.4	60	53.8	-27.6	10.3
0.41	60	46.8	-35.7	13.3
0.42	60	52.2	-30.2	10.6
0.43	60	49.6	-32.4	11.7
0.44	60	48.8	-33.2	12
0.45	60	48.1	-33.9	12.4
0.46	60	47.3	-34.6	12.8
0.47	60	46.4	-36.4	14.1
0.48	60	45.6	-36.7	14.9
0.49	60	44.8	-36.9	15.8
0.5	60	43.9	-37.1	16.7
0.51	60	43.5	-38	17.4
0.52	60	43.1	-38.9	18
0.53	60	42.5	-39.4	16.5
0.54	60	40	-39.7	17.4
0.55	60	37.4	-40	18.4
0.56	60	34.8	-40.3	19.4
0.57	60	32.3	-40.6	20.4
0.58	60	29.7	-40.9	21.3
0.59	60	27.2	-41.2	22.3
0.6	60	24.6	-41.5	23.3

## Sheet: LSTM Experimental Test Data
LSTM Experimental Interpolated Test Data
Pressure (MPa)	Angle (Degrees)	X Prediction (mm)	X Ground Truth (mm)	Y Prediction (mm)	Y Ground Truth (mm)	Z Prediction (mm)	Z Ground Truth (mm)
0.15	35	64.7004	65.4	-7.818	-7.33	3.6782	3.24
0.16	35	64.5312	65.4	-9.9872	-9.18	5.8742	3.87
0.17	35	64.0659	65.4	-8.566	-8.83	4.9958	3.78
0.18	35	65.3349	65.4	-8.2668	-8.48	4.5566	3.69
0.19	35	65.631	65.4	-8.4912	-8.12	4.4468	3.6
0.2	35	65.7579	65.4	-8.7156	-7.77	4.6664	3.51
0.21	35	65.2926	65.4	-8.6408	-7.42	4.7762	3.42
0.22	35	64.2774	63.9	-15.0736	-14.9	6.9722	7.24
0.23	35	62.0355	62.5	-22.03	-22.5	11.6936	11.1
0.24	35	62.0778	62.1	-22.2544	-23.2	12.7916	12.1
0.25	35	61.9932	61.8	-22.9276	-23.9	14.1092	13.1
0.26	35	61.6125	61.4	-23.7504	-24.6	14.4386	14.1
0.27	35	62.0355	61.1	-25.022	-25.3	15.7562	15.1
0.28	35	60.5127	58	-27.5652	-28.7	20.0384	18.7
0.29	35	59.6244	57.4	-29.136	-30.3	20.258	19.7
0.3	35	57.8901	56.8	-31.006	-31.8	21.7952	20.8
0.31	35	56.0289	56.3	-32.2028	-33.4	22.454	21.8
0.32	35	55.0137	55.7	-34.6712	-34.9	23.552	22.9
0.33	35	55.6905	55.2	-34.8956	-36.5	24.3206	23.9
0.34	35	53.1102	54.6	-36.9676	-38	25.4186	25
0.35	35	53.0256	55.9	-35.883	-37.1	22.8932	22.5
0.36	35	52.941	55.2	-36.2495	-37.3	24.2108	23.6
0.37	35	52.6872	54.4	-37.4762	-37.5	25.4186	24.8
0.38	35	52.8141	53.6	-36.5786	-37.7	26.0774	25.9
0.39	35	52.0104	52.8	-37.3864	-38	27.395	27
0.4	35	50.9529	48.8	-38.2092	-39.6	31.787	31.7
0.41	35	50.9529	49.2	-38.5982	-39.3	31.4576	31
0.42	35	47.7381	49.7	-38.6356	-39	30.689	30.4
0.43	35	49.3455	48.2	-39.219	-40.1	32.6654	32.1
0.44	35	47.9073	46.7	-39.7726	-41.3	34.0928	33.7
0.45	35	45.1578	46.7	-39.9147	-41.2	36.0692	35.6
0.46	35	46.7229	46.6	-39.9745	-41.2	38.0456	37.5
0.47	35	45.4539	46.5	-39.967	-41.1	39.3632	39.4
0.48	35	45.4539	45.7	-39.7352	-39.9	39.3632	39
0.49	35	44.3541	44.9	-38.3813	-38.7	39.0338	38.7
0.5	35	43.3812	44.5	-38.8002	-39.8	41.669	40.9
0.51	35	44.9886	44	-40.2438	-40.9	44.5238	43.2
0.52	35	44.2695	43.2	-39.3686	-40.3	47.4884	44.8
0.53	35	43.2966	42.4	-39.0994	-39.7	48.257	46.4
0.54	35	42.9159	41.5	-38.7553	-39.1	49.7942	48.1
0.55	35	39.9972	40.7	-38.2317	-38.5	50.6726	49.7
0.56	35	39.828	40.2	-37.8951	-38.2	50.8922	50.2
0.57	35	39.4473	39.8	-37.4538	-38	51.1118	50.7
0.58	35	39.1935	39.3	-37.2144	-37.8	51.1118	51.2
0.59	35	38.6013	38.9	-37.1994	-37.6	51.1118	51.7
0.15	120	64.5735	64.6	-9.5384	-9.35	-2.1412	-3.09
0.16	120	65.2926	65.4	-13.3532	-15.9	-2.4706	-4.41
0.17	120	65.0388	65.3	-17.6916	-16.7	-3.0196	-4.03
0.18	120	65.2503	65.2	-17.2428	-17.5	-3.1294	-3.65
0.19	120	65.1657	65.1	-15.8216	-18.3	-2.251	-3.27
0.2	120	65.3772	65	-19.786	-19.1	-2.0314	-2.89
0.21	120	65.2926	65	-19.8608	-19.9	-2.251	-3.23
0.22	120	65.1657	65.1	-20.908	-20.7	-3.0196	-3.57
0.23	120	65.2503	65.1	-22.03	-21.5	-3.349	-3.91
0.24	120	65.2503	65.2	-21.656	-22.8	-3.2392	-4.25
0.25	120	65.3349	65.2	-23.9	-24.1	-3.6784	-4.59
0.26	120	65.208	65.3	-24.648	-25.4	-4.1176	-4.93
0.27	120	65.2503	65.3	-20.6088	-19.2	-4.7764	-5.27
0.28	120	65.1657	65	-19.5616	-20.2	-5.7646	-5.81
0.29	120	64.6581	64.6	-21.4316	-21.2	-5.7646	-6.35
0.3	120	64.1082	64.2	-22.778	-22.2	-5.8744	-6.89
0.31	120	63.2622	63.8	-23.7504	-23.3	-6.094	-7.42
0.32	120	62.7546	63.4	-24.4236	-24.3	-6.9724	-7.96
0.33	120	62.67	63	-26.3684	-25.3	-7.0822	-8.5
0.34	120	62.5008	62.6	-25.396	-26.3	-8.6194	-9.04
0.35	120	62.4162	62.2	-27.7148	-27.3	-8.5096	-9.57
0.36	120	62.0778	61.8	-28.6872	-29.7	-9.0586	-10.1
0.37	120	62.2893	61.4	-30.1084	-30	-10.1566	-10.6
0.38	120	61.0626	61.1	-30.8564	-30.3	-10.8154	-11.2
0.39	120	61.2741	60.7	-29.2856	-30.6	-11.584	-11.7
0.4	120	60.555	60.3	-31.3052	-30.9	-11.9134	-12.3
0.41	120	59.7936	59.9	-30.3328	-31.2	-12.9016	-12.8
0.42	120	59.709	59.5	-31.754	-31.5	-12.7918	-13.3
0.43	120	59.286	59.1	-32.3524	-31.9	-13.1212	-13.9
0.44	120	59.9628	58.7	-32.2776	-32.2	-13.3408	-14.4
0.45	120	58.2708	58.3	-32.7264	-32.5	-13.6702	-14.9
0.46	120	58.1016	57.9	-32.7264	-32.8	-14.5486	-15.5
0.47	120	57.9747	57.5	-33.0256	-33.1	-14.9878	-16
0.48	120	56.748	57.2	-33.4744	-33.4	-15.427	-16.6
0.49	120	56.7057	56.8	-33.624	-33.7	-16.0858	-17.1
0.5	120	56.3673	56.4	-33.624	-34	-16.525	-17.6
0.51	120	56.1981	56	-34.0728	-34.4	-17.074	-18.2
0.52	120	54.5484	55.6	-34.2972	-34.7	-17.4034	-18.7
0.53	120	54.5061	55.2	-34.5216	-35	-18.172	-19.2
0.54	120	54.4638	54.8	-34.8208	-35.3	-18.5014	-19.8
0.55	120	54.1254	54.4	-35.1574	-35.6	-19.3798	-20.3
0.56	120	53.4486	54	-35.4641	-35.9	-19.3798	-20.9
0.57	120	53.787	53.6	-35.7633	-36.2	-20.1484	-21.4
0.58	120	53.364	53.3	-36.1522	-36.5	-20.2582	-21.9
0.59	120	52.6872	52.9	-36.4963	-36.8	-21.0268	-22.5
0.15	60	61.8663	61.9	-9.0148	-10.2	0.494	0.53
0.16	60	62.5431	61.8	-12.6052	-12	2.0312	1.02
0.17	60	61.3587	61.8	-14.1012	-13.8	1.7018	1.52
0.18	60	61.6125	61.7	-15.298	-15.7	2.0312	2.01
0.19	60	62.0778	61.8	-17.168	-16	3.1292	2.14
0.2	60	61.3587	62	-16.2704	-16.3	2.7998	2.27
0.21	60	62.0778	62.1	-17.3176	-16.6	3.239	2.4
0.22	60	61.9086	62.2	-17.542	-16.9	3.239	2.53
0.23	60	62.0355	62.4	-16.9436	-17.2	3.788	2.66
0.24	60	62.0355	62.5	-17.4672	-17.5	3.4586	2.79
0.25	60	61.9932	62.6	-17.7664	-17.9	3.6782	2.92
0.26	60	62.0355	62.8	-18.29	-18.2	4.2272	3.04
0.27	60	61.9932	62.8	-20.0104	-20.2	3.6782	3.5
0.28	60	62.0355	62	-21.5812	-21.9	5.6546	5.13
0.29	60	61.5702	61.7	-22.7032	-22.1	6.533	5.98
0.3	60	61.824	61.7	-23.526	-24	8.0702	6.83
0.31	60	61.7817	60.5	-25.9944	-26.6	8.0702	7.37
0.32	60	59.9205	59.2	-27.7896	-27.7	8.6192	7.92
0.33	60	59.9628	58	-28.8368	-28.9	8.6192	8.47
0.34	60	60.132	56.7	-28.9116	-30	9.4976	9.02
0.35	60	58.9476	55.5	-30.9312	-31	10.1564	9.57
0.36	60	57.3402	54.3	-32.0532	-32.5	10.376	10.1
0.37	60	54.7599	53	-31.6792	-32.9	11.1446	10.7
0.38	60	53.9985	51.8	-33.1004	-33.4	11.8034	11.2
0.39	60	51.3336	50.6	-33.1004	-33.8	12.572	11.8
0.4	60	50.4876	49.3	-33.5492	-34.2	12.9014	12.3
0.41	60	49.0917	48.1	-34.1476	-34.8	14.1092	12.9
0.42	60	49.4301	46.9	-34.9704	-35.5	13.9994	13.4
0.43	60	47.3997	45.6	-35.0452	-36.1	14.9876	14
0.44	60	44.3964	44.4	-36.0999	-36.2	15.317	14.5
0.45	60	42.7467	43.1	-36.055	-36.2	15.7562	15.1
0.46	60	42.1968	41.9	-36.2046	-36.3	16.0856	15.6
0.47	60	41.7315	40.7	-36.257	-36.6	16.7444	16.1
0.48	60	38.982	39.4	-36.8928	-37	16.8542	16.7
0.49	60	37.9668	38.2	-37.2892	-37.4	17.7326	17.2
0.5	60	37.1208	37	-37.4762	-37.8	18.3914	17.8
0.51	60	36.7401	35.7	-38.0671	-38.1	18.8306	18.3
0.52	60	35.5134	34.5	-38.127	-38.5	19.5992	18.9
0.53	60	33.7791	33.3	-38.8226	-38.9	19.8188	19.4
0.54	60	32.5101	32	-39.0021	-39.3	20.3678	20
0.55	60	30.945	30.8	-39.4808	-39.6	20.807	20.5
0.56	60	30.2259	29.5	-39.6379	-40	21.7952	21.1
0.57	60	28.2463	28.3	-40.1989	-40.4	22.0148	21.6
0.58	60	26.66	27.1	-40.3336	-40.8	23.003	22.2
0.59	60	26.55	25.8	-40.5954	-41.1	23.003	22.7
0.15	145	65.2503	66.1	-8.1172	-16.3	-2.3608	-6.23
0.16	145	66.2655	65.4	-19.3372	-20.8	-8.0704	-9.15
0.17	145	65.0811	65.4	-18.5144	-17.9	-6.7528	-7.48
0.18	145	65.4618	65.5	-13.6524	-15	-5.4352	-5.8
0.19	145	65.631	65.6	-12.8296	-12.2	-3.1294	-4.12
0.2	145	65.8425	65.6	-10.5856	-9.32	-1.5922	-2.44
0.21	145	65.5041	65.2	-14.176	-14.2	-5.2156	-6.02
0.22	145	64.7427	64.8	-19.9356	-19.1	-8.9488	-9.6
0.23	145	64.3197	64.4	-24.1244	-23.9	-12.133	-13.2
0.24	145	64.1082	64.2	-25.1716	-24.4	-13.5604	-14
0.25	145	64.1505	64	-23.3764	-24.8	-13.6702	-14.9
0.26	145	63.8967	63.8	-24.7228	-25.3	-14.6584	-15.7
0.27	145	63.4314	64.7	-22.4788	-21.7	-9.4978	-10.4
0.28	145	65.0811	63.7	-23.3016	-24.1	-11.584	-12.4
0.29	145	62.4162	62.8	-26.0692	-26.5	-13.8898	-14.5
0.3	145	61.6125	61.8	-29.136	-28.9	-15.427	-16.5
0.31	145	60.0474	60.9	-31.2304	-31.3	-17.2936	-18.6
0.32	145	60.0051	59.9	-34.2224	-33.7	-19.819	-20.6
0.33	145	59.6244	59	-36.8254	-36.1	-21.5758	-22.7
0.34	145	60.132	58.1	-37.4388	-38.5	-23.9914	-24.7
0.35	145	59.2437	58.7	-36.5487	-36.6	-22.6738	-23.4
0.36	145	56.748	59.4	-34.4468	-34.7	-21.9052	-22.1
0.37	145	58.2285	59.2	-34.2224	-35.2	-22.3444	-23.1
0.38	145	58.5246	58.9	-36.8479	-35.8	-23.9914	-24.1
0.39	145	58.3131	58.7	-35.2098	-36.3	-25.1992	-25.2
0.4	145	58.017	58.4	-37.162	-36.8	-25.9678	-26.2
0.41	145	57.4248	58.1	-36.5487	-37.4	-28.3834	-27.3
0.42	145	56.748	57.9	-36.6235	-37.9	-28.1638	-28.3
0.43	145	56.8749	57.6	-38.4112	-38.5	-29.8108	-29.4
0.44	145	56.8749	57.8	-36.9227	-35.9	-32.3362	-32.3
0.45	145	57.2133	58	-33.1004	-33.4	-35.4106	-35.3
0.46	145	56.8749	58.1	-31.8288	-30.9	-38.5948	-38.3
0.47	145	55.8597	57.5	-27.5652	-28.3	-41.3398	-41.6
0.48	145	55.4367	56.9	-24.8724	-25.7	-44.524	-45
0.49	145	55.056	56.5	-24.4236	-25.2	-46.72	-46.4
0.5	145	55.5213	56.1	-24.1992	-24.6	-47.0494	-47.7
0.51	145	55.479	55.6	-23.0024	-24	-48.6195	-49
0.52	145	54.8868	55.2	-22.778	-23.4	-49.9152	-50.4
0.53	145	53.9139	54.7	-22.4788	-22.9	-52.4186	-51.7
0.54	145	53.5755	54.2	-21.9552	-23	-49.2015	-48.7
0.55	145	52.6449	53.7	-22.6284	-22.8	-46.3906	-47.5
0.56	145	51.4605	53.2	-20.6836	-22.5	-44.9632	-46.2
0.57	145	48.8802	52.7	-22.1048	-22.3	-43.426	-44.9
0.58	145	50.8683	55.7	-18.3648	-18.5	-43.7554	-41.7
0.59	145	53.4063	54.9	-19.1876	-19.5	-44.1946	-44.3
0.15	60	61.1895	61.3	-7.9676	-6.54	2.3606	2.27
0.16	60	61.6125	61.2	-7.444	-7.42	3.0194	2.37
0.17	60	60.555	61.1	-8.4164	-8.29	2.5802	2.48
0.18	60	60.8088	61	-9.0896	-9.17	3.3488	2.58
0.19	60	61.3587	60.5	-12.3808	-12.6	4.0076	2.86
0.2	60	59.9628	60.2	-13.2036	-13.3	4.0076	2.95
0.21	60	60.8088	59.8	-13.6524	-14	4.2272	3.04
0.22	60	59.8359	59.4	-14.2508	-14.7	4.4468	3.13
0.23	60	58.9476	58.2	-17.8412	-18.1	4.9958	4.26
0.24	60	57.5094	58.1	-18.29	-18.8	5.2154	4.61
0.25	60	59.3283	58	-19.2624	-19.5	5.6546	4.97
0.26	60	57.1287	57.2	-20.3096	-20.6	6.2036	5.44
0.27	60	58.1016	56.4	-21.5812	-21.7	6.6428	5.91
0.28	60	57.5517	55.6	-22.5536	-22.8	6.9722	6.38
0.29	60	56.8749	54.9	-23.6008	-23.9	8.6192	7.8
0.3	60	56.0289	54.3	-24.7228	-25.2	8.18	8.44
0.31	60	54.8022	53.8	-25.77	-26.5	9.6074	9.07
0.32	60	52.9833	53.2	-27.0416	-27.7	10.4858	9.7
0.33	60	52.0104	57.1	-20.16	-20.4	5.7644	5.19
0.34	60	53.1102	53.6	-25.6204	-26	8.6192	7.82
0.35	60	53.4486	49.8	-29.2856	-29.9	12.572	12.1
0.36	60	52.1796	51.5	-28.4628	-28.5	11.1446	10.7
0.37	60	50.7414	53.2	-27.4156	-27.2	10.1564	9.39
0.38	60	52.0527	54.9	-24.7976	-25.8	8.6192	8.04
0.39	60	49.9377	50.3	-29.9588	-29.3	11.1446	10.9
0.4	60	49.6416	45.7	-32.502	-32.8	14.4386	13.8
0.41	60	45.7077	52.3	-27.8644	-28.3	10.7054	10.2
0.42	60	52.0527	44.8	-33.3996	-34.9	15.4268	15.4
0.43	60	45.75	48	-31.0808	-31.1	13.7798	13.7
0.44	60	48.6687	47	-30.8564	-31.6	14.4386	14.1
0.45	60	47.865	46.1	-32.3524	-32.1	14.768	14.5
0.46	60	43.8888	45.7	-32.7264	-32.5	15.0974	14.7
0.47	60	45.5808	45.3	-32.8012	-33	15.5366	15
0.48	60	44.6502	42.4	-35.0452	-35.9	16.8542	16.9
0.49	60	40.0818	42	-35.4267	-36	17.7326	17
0.5	60	43.1697	41.6	-35.6885	-36.1	17.513	17.1
0.51	60	40.0818	41.4	-36.257	-36.4	18.1718	17.8
0.52	60	42.3237	41.1	-36.4739	-36.8	18.9404	18.4
0.53	60	38.9397	40.9	-37.1546	-37.1	19.4894	19
0.54	60	41.6046	40.5	-37.551	-37.6	19.8188	19.3
0.55	60	39.1935	40.1	-38.2242	-38.1	20.5874	19.5
0.56	60	40.2087	37	-38.6954	-38.8	21.1364	20.3
0.57	60	35.5557	33.9	-39.2714	-39.5	21.6854	21
0.58	60	33.6522	30.8	-39.78	-40.2	22.7834	21.8
0.59	60	29.6337	27.7	-40.0792	-40.8	22.7834	22.5
0.15	60	61.1049	61.5	-8.94	-5.75	0.7136	0.532
0.16	60	61.9086	61	-5.948	-7.63	2.0312	0.657
0.17	60	60.1743	60.5	-9.0896	-9.51	1.7018	0.781
0.18	60	60.1743	60	-10.9596	-11.4	1.592	0.906
0.19	60	60.0051	59	-12.7548	-12.8	2.3606	0.961
0.2	60	59.1168	58.1	-13.802	-14.3	1.9214	1.02
0.21	60	57.2556	57.7	-14.9988	-15.4	2.2508	1.27
0.22	60	57.0018	57.2	-15.9712	-16.5	2.3606	1.52
0.23	60	57.2556	56.8	-17.2428	-17.6	3.1292	1.77
0.24	60	56.8749	56.3	-18.664	-18.7	2.9096	2.02
0.25	60	57.0864	55.8	-18.8884	-19.9	2.9096	2.27
0.26	60	55.6482	56.2	-18.1404	-18.2	3.4586	2.22
0.27	60	56.7057	56.5	-16.5696	-16.6	3.1292	2.17
0.28	60	55.3098	56.8	-18.5892	-18.9	4.337	3.12
0.29	60	55.056	50.9	-24.1244	-24.6	4.4468	3.59
0.3	60	51.9681	50.3	-25.0968	-25.6	5.2154	4.08
0.31	60	51.0375	49.7	-26.518	-26.7	5.6546	4.57
0.32	60	48.6687	49	-26.2188	-27.8	5.6546	5.06
0.33	60	50.7837	53.8	-21.5812	-22.5	4.337	2.65
0.34	60	50.8683	51.3	-24.5732	-25.2	5.1056	3.95
0.35	60	48.3726	48.9	-27.5652	-28	6.0938	5.25
0.36	60	46.8498	46.4	-29.7344	-30.7	6.6428	6.55
0.37	60	47.3997	50.3	-26.9668	-26.8	4.886	4.7
0.38	60	48.4572	48.9	-26.6676	-27.8	5.6546	5.25
0.39	60	49.0494	44	-32.3524	-33.1	9.0584	8.57
0.4	60	46.173	45.4	-31.006	-31.8	8.6192	7.66
0.41	60	45.1578	46.9	-30.1832	-30.5	7.3016	6.76
0.42	60	47.6958	48.4	-28.6124	-29.2	7.082	5.85
0.43	60	48.0765	42.5	-33.25	-34.5	10.2662	10.3
0.44	60	42.1545	44.2	-32.8012	-33	9.3878	8.84
0.45	60	44.5656	45.9	-31.4548	-31.4	7.8506	7.33
0.46	60	45.3693	44.9	-31.754	-31.9	8.729	7.79
0.47	60	43.8465	43.9	-32.4272	-32.4	8.6192	8.24
0.48	60	43.9734	43.5	-33.3996	-34.3	10.0466	9.09
0.49	60	43.0851	41.3	-34.8956	-35.3	11.1446	10.3
0.5	60	40.8432	39.1	-35.666	-36.3	12.1328	11.6
0.51	60	36.6978	39	-36.0849	-36.2	12.572	12
0.52	60	41.8161	38.9	-36.1747	-36.1	12.6818	12.4
0.53	60	38.3052	38.8	-36.5337	-36.5	13.5602	12.9
0.54	60	38.3475	38.7	-36.6684	-36.8	13.8896	13.3
0.55	60	39.7434	38.6	-37.7006	-37.2	14.4386	13.7
0.56	60	37.713	35.8	-38.0522	-38.1	16.1954	15.6
0.57	60	34.7943	33	-38.8002	-38.9	18.611	17.5
0.58	60	33.3984	30.2	-39.4584	-39.8	20.5874	19.4
0.59	60	29.7606	27.4	-39.967	-40.7	22.1246	21.4
0.15	120	61.824	61.2	-8.2668	-8.36	-2.4706	-3.71
0.16	120	60.8934	57.8	-13.1288	-16.9	-2.8	-3.94
0.17	120	57.2556	57.4	-16.4948	-17.7	-2.251	-4.17
0.18	120	56.9172	56.9	-18.29	-18.5	-3.2392	-4.4
0.19	120	55.9443	56.5	-19.038	-19.3	-2.9098	-4.62
0.2	120	57.3402	56.1	-20.2348	-20.1	-3.898	-4.85
0.21	120	55.5636	55.6	-20.534	-20.9	-4.7764	-5.08
0.22	120	55.479	55.2	-21.7308	-21.7	-4.2274	-5.31
0.23	120	54.5484	54.7	-22.404	-22.5	-4.8862	-5.54
0.24	120	54.0408	55.6	-20.2348	-20.7	-5.1058	-5.54
0.25	120	55.6482	56.5	-20.0852	-18.9	-5.545	-5.55
0.26	120	55.7328	52.4	-23.9	-25	-6.5332	-7.5
0.27	120	50.403	51.6	-25.1716	-25.9	-8.0704	-7.97
0.28	120	51.2913	50.7	-27.4904	-26.8	-7.4116	-8.44
0.29	120	50.9106	49.9	-26.892	-27.6	-7.741	-8.91
0.3	120	51.4605	49	-28.2384	-28.5	-8.5096	-9.38
0.31	120	51.2067	48.2	-28.9864	-29.3	-9.4978	-9.84
0.32	120	49.2609	47.4	-29.8092	-30.2	-10.0468	-10.3
0.33	120	47.5689	46.5	-30.632	-31.1	-9.937	-10.8
0.34	120	45.5385	45.7	-32.6516	-31.9	-10.8154	-11.3
0.35	120	44.481	33.3	-36.0026	-38.9	-17.623	-18.7
0.36	120	36.8247	40.3	-33.8484	-34.5	-13.8898	-14.4
0.37	120	40.674	47.3	-30.5572	-30.2	-9.6076	-10.1
0.38	120	47.0613	44	-32.0532	-33	-11.4742	-12.5
0.39	120	41.0124	40.6	-35.8306	-35.8	-13.9996	-14.9
0.4	120	38.3898	41.8	-33.624	-35	-13.3408	-14.1
0.41	120	42.0276	42.9	-34.5216	-34.1	-12.9016	-13.2
0.42	120	41.943	44.1	-33.1752	-33.3	-11.4742	-12.4
0.43	120	41.9007	39.2	-34.4468	-36.5	-13.78	-15.5
0.44	120	38.2629	36.2	-36.8928	-37.8	-16.0858	-17.4
0.45	120	36.2748	42	-35.3818	-34.9	-12.5722	-13.5
0.46	120	40.8432	40.6	-36.4066	-35.7	-13.8898	-14.4
0.47	120	40.4625	39.1	-35.6212	-36.5	-14.5486	-15.3
0.48	120	37.6707	37.7	-37.2294	-37.3	-15.3172	-16.2
0.49	120	37.1631	36.7	-37.94	-37.7	-16.4152	-17.5
0.5	120	36.021	35.7	-37.8053	-38.2	-17.4034	-18.8
0.51	120	35.2173	33.3	-38.9872	-39.3	-20.917	-22
0.52	120	32.637	35	-39.1517	-38.7	-18.0622	-19.1
0.53	120	35.8518	31.7	-38.2167	-39.1	-21.9052	-22.8
0.54	120	30.8604	31.4	-39.6155	-39.3	-21.6856	-22.9
0.55	120	32.6793	31.1	-39.2564	-39.6	-22.1248	-23.1
0.56	120	30.945	31	-39.6155	-39.8	-21.7954	-22.6
0.57	120	31.3257	30.8	-40.2214	-40	-22.7836	-23.2
0.58	120	30.9027	30.5	-40.1166	-40.2	-22.8934	-23.7
0.59	120	29.1261	30.3	-40.6702	-40.4	-23.0032	-24.2
0.15	120	65.5464	65.7	-9.0148	-6.83	-2.8	-2.44
0.16	120	66.1386	65.2	-4.7512	-4.46	-2.6902	-1.56
0.17	120	64.9965	64.7	-2.1332	-2.08	0.494	-0.685
0.18	120	65.2503	64.6	-2.582	-1.86	0.1646	-0.061
0.19	120	65.0811	64.5	-1.7592	-1.64	1.4822	0.563
0.2	120	65.1234	65	-5.0504	-4.91	0.3842	-0.502
0.21	120	65.5464	65.4	-8.192	-8.19	-0.604	-1.57
0.22	120	65.6733	65.8	-11.6328	-11.5	-1.9216	-2.63
0.23	120	65.8425	66.2	-14.55	-14.7	-2.8	-3.7
0.24	120	65.9694	66.3	-12.5304	-12.8	-2.6902	-3.39
0.25	120	65.9271	66.3	-11.6328	-10.9	-2.251	-3.07
0.26	120	65.8848	66.5	-17.0932	-17.4	-3.4588	-4.61
0.27	120	65.9694	64.6	-20.908	-21.3	-7.0822	-7.29
0.28	120	63.3891	62.7	-24.8724	-25.1	-9.4978	-9.98
0.29	120	61.6125	60.7	-28.4628	-28.9	-12.133	-12.7
0.3	120	58.9053	61.8	-27.1912	-28.3	-10.9252	-11.3
0.31	120	64.1505	62.8	-26.7424	-27.7	-9.6076	-9.98
0.32	120	60.5973	63.9	-27.1164	-27.1	-8.5096	-8.64
0.33	120	61.3587	65	-25.1716	-26.4	-6.8626	-7.3
0.34	120	60.5973	65.2	-24.1244	-25.8	-6.9724	-7.24
0.35	120	62.4585	65.5	-23.9	-25.1	-6.5332	-7.18
0.36	120	63.4314	65.8	-23.526	-24.4	-7.0822	-7.12
0.37	120	64.7427	65.5	-23.7504	-25	-6.8626	-7.37
0.38	120	64.1505	65.1	-25.0968	-25.5	-7.4116	-7.62
0.39	120	63.8544	64.8	-25.77	-26.1	-6.9724	-7.87
0.4	120	63.3891	64.5	-25.4708	-26.6	-7.0822	-8.13
0.41	120	62.7546	64.1	-26.7424	-27.1	-7.4116	-8.38
0.42	120	62.3739	63.8	-26.2188	-27.7	-8.3998	-8.63
0.43	120	62.2893	63.5	-27.5652	-28.2	-7.9606	-8.88
0.44	120	62.247	61.2	-28.9864	-30.8	-10.9252	-11.7
0.45	120	56.1558	58.9	-33.25	-33.3	-14.2192	-14.4
0.46	120	62.247	56.5	-35.4042	-35.8	-16.1956	-17.2
0.47	120	57.171	59.3	-32.8012	-33.2	-13.78	-14.4
0.48	120	59.1168	57.5	-34.8208	-35.4	-15.7564	-17.4
0.49	120	56.2827	57.7	-35.2546	-35.3	-15.6466	-17.1
0.5	120	56.3673	57.8	-35.868	-35.2	-15.5368	-16.8
0.51	120	55.8174	57.9	-34.9704	-35.1	-15.8662	-16.5
0.52	120	57.594	58	-36.5562	-35	-15.0976	-16.2
0.53	120	55.7328	56.9	-34.9704	-35.5	-16.3054	-17.2
0.54	120	54.9291	55.9	-36.257	-36.1	-16.8544	-18.1
0.55	120	54.1254	54.9	-37.0124	-36.7	-18.6112	-19
0.56	120	53.9139	54.6	-36.9975	-37	-18.8308	-19.6
0.57	120	54.0408	54.4	-37.6557	-37.2	-19.1602	-20.3
0.58	120	54.4638	54.2	-37.6108	-37.4	-20.0386	-20.9
0.59	120	53.3217	54	-37.9848	-37.6	-20.5876	-21.6
0.15	35	63.939	64.4	-10.1368	-10.1	4.1174	4.58
0.16	35	63.8967	61.9	-14.9988	-15.5	6.6428	7.62
0.17	35	60.0897	59.3	-20.3096	-20.9	12.023	10.7
0.18	35	60.1743	61.2	-15.8964	-16.7	7.5212	7.81
0.19	35	62.0778	63.1	-11.7824	-12.5	4.9958	4.95
0.2	35	64.5735	64.9	-8.4912	-8.22	4.2272	2.1
0.21	35	64.9119	60.9	-14.6996	-15.7	8.5094	8.07
0.22	35	53.4909	56.8	-22.9276	-23.3	13.9994	14
0.23	35	60.2589	57.2	-23.0024	-22.7	13.7798	13.4
0.24	35	55.1406	57.6	-22.3292	-22.2	13.3406	12.8
0.25	35	55.1406	58	-20.9828	-21.6	12.572	12.2
0.26	35	57.5094	58.4	-20.8332	-21	12.1328	11.6
0.27	35	54.7599	53.9	-25.396	-26.1	17.9522	17
0.28	35	50.6145	53.7	-25.5456	-26.6	18.3914	18
0.29	35	56.4096	53.6	-26.8172	-27	19.8188	19
0.3	35	51.1644	53.5	-27.1912	-27.5	20.807	20.1
0.31	35	53.0256	53.3	-27.3408	-28	21.6854	21.1
0.32	35	52.3065	53.2	-28.9864	-28.4	23.003	22.2
0.33	35	51.5451	52.1	-30.7816	-31.2	25.5284	25
0.34	35	50.6568	51	-33.3996	-34	27.5048	27.8
0.35	35	50.9106	53.7	-32.502	-33.4	25.199	24.9
0.36	35	52.1373	47.4	-34.2972	-35	30.5792	30.7
0.37	35	48.2034	45.9	-34.2224	-35.1	31.8968	32
0.38	35	44.1426	44.5	-34.6712	-35.3	33.3242	33.2
0.39	35	46.1307	43	-35.1724	-35.4	34.4222	34.4
0.4	35	42.4506	41.5	-34.2972	-35.6	35.63	35.7
0.41	35	41.1816	43.7	-35.4117	-36.4	35.4104	34.9
0.42	35	45.3693	45.8	-36.5412	-37.2	34.3124	34.1
0.43	35	46.1307	41.2	-35.0452	-34.9	36.3986	37.3
0.44	35	39.2358	40.2	-33.4744	-33.8	38.7044	39.1
0.45	35	39.4473	39.2	-32.502	-32.6	40.7906	40.9
0.46	35	40.6317	39.2	-31.9784	-32.6	40.022	39.6
0.47	35	40.8009	39.2	-32.2028	-32.6	37.7162	38.4
0.48	35	39.405	36	-32.5768	-33.2	43.5356	44.2
0.49	35	37.1631	37.1	-32.3524	-33.2	43.4258	43.9
0.5	35	37.4592	38.3	-32.2028	-33.2	44.414	43.6
0.51	35	40.1664	39.4	-32.876	-33.3	42.767	43.3
0.52	35	42.5352	38.7	-32.7264	-32.8	44.0846	42.7
0.53	35	38.5167	38	-31.9036	-32.3	42.218	42
0.54	35	37.6284	36.5	-31.8288	-33.7	43.5356	43.3
0.55	35	35.8941	35	-33.8484	-35.1	44.1944	44.7
0.56	35	33.906	35.5	-34.8208	-34.2	44.5238	45.7
0.57	35	37.6284	36	-32.9508	-33.4	45.0728	46.7
0.58	35	35.7672	34.8	-11.7824	-11.5	45.0728	43.9
0.59	35	34.2444	33.5	10.5828	10.4	39.2534	41.1
0.15	145	64.6158	65.8	-12.306	-10.3	-1.3726	-1.9
0.16	145	65.8425	65.9	-9.2392	-12.4	-0.9334	-2.27
0.17	145	65.5464	66.4	-16.046	-16.7	-2.8	-4.44
0.18	145	65.8425	66.8	-20.7584	-21	-5.545	-6.6
0.19	145	66.0117	66.4	-16.4948	-16.5	-3.6784	-4.86
0.2	145	65.9694	66	-10.5856	-11.9	-2.4706	-3.13
0.21	145	65.6733	65.6	-7.5188	-7.32	-0.3844	-1.4
0.22	145	65.0388	65.5	-9.314	-9.42	-1.9216	-2.97
0.23	145	65.0388	65.3	-11.7076	-11.5	-3.5686	-4.54
0.24	145	65.1657	65.1	-13.7272	-13.6	-4.996	-6.1
0.25	145	64.8273	64.9	-15.1484	-15.7	-6.8626	-7.67
0.26	145	64.6581	64.7	-17.542	-17.8	-8.3998	-9.24
0.27	145	64.4466	64.5	-20.0852	-19.9	-9.937	-10.8
0.28	145	64.2351	64.3	-21.2072	-22	-11.9134	-12.4
0.29	145	63.8121	63.6	-23.6008	-24.2	-12.5722	-13.8
0.3	145	62.4585	62.9	-25.5456	-26.3	-14.7682	-15.2
0.31	145	62.1624	62.2	-27.7896	-28.5	-15.7564	-16.7
0.32	145	61.1895	61.5	-29.7344	-30.6	-17.074	-18.1
0.33	145	61.2318	60.7	-32.6516	-32.8	-19.27	-19.5
0.34	145	59.709	60	-34.5964	-35	-20.0386	-21
0.35	145	60.0051	59.3	-33.998	-37.1	-21.5758	-22.4
0.36	145	59.286	62.7	-28.9116	-27.8	-16.0858	-16.3
0.37	145	60.978	61.6	-30.1832	-31.1	-17.9524	-17.8
0.38	145	60.3435	60.6	-34.2224	-34.4	-19.27	-19.2
0.39	145	57.6363	60	-34.746	-35.1	-19.7092	-20.6
0.4	145	57.9747	59.5	-35.0452	-35.8	-21.6856	-21.9
0.41	145	58.017	59	-37.5435	-36.6	-23.2228	-23.3
0.42	145	57.5517	58.5	-36.3318	-37.3	-24.8698	-24.6
0.43	145	57.5517	58.2	-38.0447	-38.3	-25.0894	-24.8
0.44	145	56.2404	57.9	-38.4112	-39.4	-24.6502	-25
0.45	145	57.7632	57.6	-39.6753	-40.4	-24.76	-25.2
0.46	145	55.7328	57.3	-39.9296	-41.4	-25.6384	-25.4
0.47	145	55.902	56.7	-40.4308	-40.8	-27.7246	-28.9
0.48	145	55.2252	56.1	-40.0194	-40.2	-32.3362	-32.4
0.49	145	54.9714	55.4	-39.7127	-39.6	-35.8498	-35.9
0.5	145	54.3369	54.8	-38.5608	-39	-39.1438	-39.4
0.51	145	54.0831	51.4	-37.6856	-36	-43.426	-44.4
0.52	145	49.557	48	-30.0336	-33	-49.1466	-49.4
0.53	145	46.2999	52.4	-33.3996	-33.8	-47.6862	-48
0.54	145	49.7262	50.9	-33.7736	-34.1	-50.3434	-51.3
0.55	145	48.8379	49.4	-34.6712	-34.4	-54.384	-54.6
0.56	145	46.1307	47.1	-30.8564	-30.9	-53.8241	-53.3
0.57	145	44.6925	44.8	-27.7896	-27.5	-52.3308	-51.9
0.58	145	42.4083	42.5	-22.3292	-24	-50.8485	-50.6
0.59	145	42.2814	40.2	-20.16	-20.6	-49.7834	-49.3
0.15	35	63.7698	63.7	-10.062	-10.1	4.0076	4.2
0.16	35	63.3045	62.5	-15.0736	-15.8	6.4232	8.3
0.17	35	61.0203	61.4	-20.6836	-21.5	12.3524	12.4
0.18	35	62.0778	63	-15.8964	-15.4	7.7408	7.96
0.19	35	65.0388	64.6	-9.688	-9.36	4.2272	3.52
0.2	35	65.4618	61.2	-17.9908	-18	8.3996	9.75
0.21	35	58.3131	57.9	-25.9944	-26.6	15.7562	16
0.22	35	57.2133	57.7	-26.7424	-27.2	16.3052	16.6
0.23	35	57.8901	57.5	-27.266	-27.8	17.513	17.3
0.24	35	56.7057	57.4	-27.9392	-28.5	18.1718	18
0.25	35	55.3521	57.2	-28.388	-29.1	18.8306	18.6
0.26	35	56.2404	57	-29.2108	-29.7	19.3796	19.3
0.27	35	55.1829	56.8	-29.51	-30.4	20.4776	20
0.28	35	55.9866	60.5	-21.8804	-22	12.6818	12.6
0.29	35	57.9324	55.4	-26.2188	-26.7	14.6582	14.2
0.3	35	51.5874	54.4	-27.4156	-27.9	17.6228	16.9
0.31	35	53.1102	53.5	-28.6872	-29.1	20.1482	19.7
0.32	35	52.2642	52.5	-29.9588	-30.2	23.1128	22.5
0.33	35	52.1796	51.5	-30.5572	-31.4	25.3088	25.2
0.34	35	50.1492	50.6	-32.502	-32.5	28.3832	28
0.35	35	50.1492	49	-34.2972	-35.5	30.2498	30
0.36	35	48.4995	52.7	-32.7264	-33.2	26.9558	26.7
0.37	35	50.9529	51.1	-33.4744	-33.6	29.591	29.8
0.38	35	48.8379	49.4	-33.4744	-34	32.4458	32.9
0.39	35	48.4995	47.7	-33.998	-34.4	35.8496	36
0.4	35	45.7923	46.1	-33.8484	-34.7	38.8142	39.1
0.41	35	46.9767	46.5	-35.322	-35.2	35.4104	35.3
0.42	35	45.8346	44.8	-34.0728	-34.3	37.0574	37.4
0.43	35	43.5081	43.2	-33.1752	-33.5	39.1436	39.4
0.44	35	41.9007	41.8	-32.4272	-32.6	41.3396	42.1
0.45	35	40.5471	40.4	-31.3052	-31.8	45.9512	44.9
0.46	35	41.6892	41.5	-30.4824	-31.4	43.5356	44.4
0.47	35	42.7467	42.6	-30.632	-30.9	44.414	43.8
0.48	35	39.5742	39.4	-30.8564	-32.5	46.2806	47.8
0.49	35	40.5048	40.3	-31.754	-31.9	46.1708	46.1
0.5	35	41.2662	41.3	-32.0532	-31.3	44.8532	44.5
0.51	35	40.1664	40	-29.7344	-30.4	46.3904	46.3
0.52	35	40.251	39.9	-30.4076	-31.4	47.3786	47.2
0.53	35	39.828	39.9	-31.9784	-32.5	48.257	48.2
0.54	35	39.9126	39.8	-32.6516	-33.5	48.806	49.1
0.55	35	40.1664	40	-32.128	-33	48.806	48.8
0.56	35	40.4202	40.3	-31.754	-32.6	48.806	48.5
0.57	35	40.5894	40.5	-31.38	-32.2	48.9158	48.2
0.58	35	40.1664	39.4	-31.38	-31.9	48.6962	48.8
0.59	35	38.559	38.3	-30.7816	-31.6	49.0256	49.3
0.15	60	61.1049	61.6	-8.3416	-7.16	2.7998	2.76
0.16	60	61.9509	61.8	-7.6684	-8.4	3.1292	2.93
0.17	60	61.6548	61.9	-8.3416	-9.64	2.7998	3.1
0.18	60	61.6125	62.1	-10.2116	-10.9	3.788	3.28
0.19	60	62.3316	62.4	-13.054	-13.7	4.4468	3.56
0.2	60	61.9509	62	-14.1012	-14.4	4.4468	4.05
0.21	60	61.824	61.6	-14.4004	-15	5.1056	4.54
0.22	60	61.401	61.3	-15.1484	-15.7	5.6546	5.03
0.23	60	60.978	61	-17.6916	-17.6	6.533	5.6
0.24	60	61.6125	60.8	-18.5144	-19.5	6.6428	6.18
0.25	60	61.2741	60.8	-19.1128	-19.9	7.1918	6.74
0.26	60	61.3587	60.7	-20.0104	-20.4	7.8506	7.29
0.27	60	59.7936	59.7	-21.5064	-22.2	8.2898	7.96
0.28	60	58.7784	58.8	-23.6008	-24.1	7.7408	8.63
0.29	60	59.2437	58.8	-24.7228	-24.8	9.9368	8.95
0.3	60	59.7936	61	-17.8412	-17.7	6.6428	5.61
0.31	60	59.5398	58.9	-22.4788	-22.7	9.1682	8.11
0.32	60	57.9324	56.9	-27.1912	-27.6	10.7054	10.6
0.33	60	56.6634	58.5	-23.8252	-24.6	9.827	9.12
0.34	60	58.6515	60.1	-21.2072	-21.6	8.18	7.63
0.35	60	60.7242	55.6	-29.9588	-31.2	11.9132	11.6
0.36	60	56.6634	57.5	-26.9668	-27.4	10.376	9.95
0.37	60	57.171	57.5	-27.1164	-26.8	10.1564	9.63
0.38	60	58.1439	57.5	-25.6204	-26.2	10.0466	9.3
0.39	60	58.4823	55.3	-30.0336	-30.2	12.3524	11.9
0.4	60	55.9866	53	-33.624	-34.2	15.0974	14.6
0.41	60	49.6839	55.4	-30.632	-31.3	13.7798	13.1
0.42	60	57.0441	57.9	-28.4628	-28.5	12.2426	11.6
0.43	60	57.2133	57.5	-30.0336	-29.4	12.572	12.2
0.44	60	54.3792	52.1	-33.624	-34.7	15.4268	15.6
0.45	60	49.2186	52.6	-34.6712	-34.7	16.0856	15.7
0.46	60	54.9291	53.2	-33.9232	-34.8	16.3052	15.8
0.47	60	53.2794	53.7	-34.4468	-34.8	16.415	15.9
0.48	60	51.8412	51.1	-35.7857	-37.2	16.7444	16.9
0.49	60	48.9648	50.9	-37.0349	-37.3	17.1836	17
0.5	60	50.2761	50.6	-36.9302	-37.4	17.513	17.1
0.51	60	48.9648	50.4	-37.5136	-37.5	17.8424	17.1
0.52	60	49.98	50.2	-37.4612	-37.6	17.8424	17.2
0.53	60	49.0494	49.7	-37.8652	-37.7	18.7208	17.7
0.54	60	48.9225	49.3	-38.4262	-37.9	18.7208	18.1
0.55	60	47.6958	48.9	-38.2392	-38	19.2698	18.6
0.56	60	48.0765	44	-38.6057	-38.7	20.258	19.5
0.57	60	40.1664	39.2	-39.3612	-39.4	21.1364	20.4
0.58	60	33.8637	34.3	-39.5631	-40.1	22.2344	21.4
0.59	60	31.8756	29.5	-40.0792	-40.8	22.7834	22.3
0.15	145	61.4856	61.2	-10.062	-13.7	-1.4824	-5
0.16	145	61.4433	59.4	-15.8216	-16.6	-5.545	-7.03
0.17	145	57.7632	57.7	-18.0656	-19.4	-7.741	-9.05
0.18	145	56.3673	55.9	-21.4316	-22.3	-10.3762	-11.1
0.19	145	56.4096	55.2	-22.1048	-23	-11.035	-12.2
0.2	145	54.8445	54.5	-22.9276	-23.6	-12.0232	-13.3
0.21	145	54.2523	53.8	-23.4512	-24.3	-13.4506	-14.5
0.22	145	53.5755	53	-24.4984	-24.9	-14.7682	-15.6
0.23	145	52.8987	52.3	-24.9472	-25.6	-15.5368	-16.7
0.24	145	52.3065	51.6	-25.3212	-25.8	-17.1838	-17.9
0.25	145	50.7837	50.8	-25.2464	-25.9	-17.9524	-19.1
0.26	145	50.1069	50.1	-25.022	-26.1	-19.5994	-20.3
0.27	145	50.6568	51.6	-25.1716	-25.2	-18.172	-18.4
0.28	145	53.2794	53.1	-24.0496	-24.4	-15.6466	-16.5
0.29	145	54.633	54.6	-23.7504	-23.5	-13.78	-14.5
0.3	145	53.4909	52.3	-23.9	-24.8	-17.074	-17.9
0.31	145	50.2761	50.1	-25.5456	-26	-19.9288	-21.2
0.32	145	48.4149	47.8	-26.518	-27.3	-23.8816	-24.5
0.33	145	45.5808	47.1	-27.3408	-28.3	-25.4188	-26
0.34	145	47.2728	46.5	-28.0888	-29.2	-26.6266	-27.6
0.35	145	47.3151	45.7	-27.7896	-28.6	-27.6148	-28.2
0.36	145	45.6654	44.9	-26.9668	-28.1	-28.054	-28.9
0.37	145	43.8888	44	-26.2936	-27.5	-28.7128	-29.5
0.38	145	43.0005	43.2	-26.518	-27	-29.701	-30.1
0.39	145	42.7044	42.3	-26.144	-26.5	-35.8498	-35.9
0.4	145	42.1122	41.4	-25.3212	-26.1	-41.5594	-41.7
0.41	145	40.8009	41.6	-25.3212	-26.2	-40.5712	-40.9
0.42	145	43.3389	41.8	-26.0692	-26.3	-39.034	-40.1
0.43	145	43.5927	42.1	-25.8448	-26.4	-39.034	-39.4
0.44	145	41.1393	42.3	-25.396	-26.5	-38.485	-38.6
0.45	145	42.7467	39.6	-26.892	-29.1	-46.8188	-47.3
0.46	145	38.6859	40.9	-28.388	-28.2	-48.4439	-48.5
0.47	145	43.5927	42.1	-27.64	-27.2	-49.454	-49.6
0.48	145	43.4235	41.1	-26.144	-27.6	-50.0579	-50.7
0.49	145	38.8974	40	-26.892	-28	-50.6618	-51.7
0.5	145	40.5048	39.9	-28.2384	-29.6	-57.7932	-57.7
0.51	145	39.5319	40.7	-29.51	-29.8	-53.3519	-52.8
0.52	145	43.1697	41.5	-29.2108	-30	-48.3121	-47.8
0.53	145	41.1393	39.8	-28.014	-28.4	-50.7936	-51
0.54	145	37.9245	39.2	-27.7896	-28.6	-49.8164	-50.7
0.55	145	39.6588	38.6	-27.5652	-28.8	-49.0917	-50.5
0.56	145	37.4592	38	-27.7148	-28.9	-49.9042	-50.2
0.57	145	36.2325	37.8	-27.5652	-28	-50.2226	-50.3
0.58	145	39.0243	36.8	-26.8172	-27.8	-50.014	-49.5
0.59	145	33.1023	35.9	-26.5928	-27.6	-48.8282	-48.7
0.15	35	63.7698	64	-18.29	-20.6	3.0194	3.17
0.16	35	63.6006	64.2	-21.3568	-22	5.6546	5.65
0.17	35	63.0084	63.4	-22.3292	-23	7.4114	6.04
0.18	35	63.7275	62.5	-23.6756	-24.1	6.0938	6.43
0.19	35	63.2622	61.7	-25.022	-25.1	6.8624	6.82
0.2	35	62.1624	62.3	-25.8448	-25.7	7.631	6.84
0.21	35	61.9086	62.9	-25.4708	-26.2	6.9722	6.85
0.22	35	62.3739	63.5	-27.4156	-26.8	7.5212	6.87
0.23	35	62.7546	62.9	-30.1084	-30.2	11.8034	11
0.24	35	61.9509	60.2	-31.006	-30.8	12.3524	11.7
0.25	35	54.5484	60.9	-32.4272	-32.5	13.8896	12.9
0.26	35	64.1505	59.7	-31.6044	-31.9	15.6464	15.2
0.27	35	56.2404	62.4	-32.2028	-32.8	17.7326	16.8
0.28	35	63.7698	58	-29.0612	-28.7	19.2698	18.7
0.29	35	54.5061	57.4	-30.632	-30.3	20.3678	19.7
0.3	35	57.8478	56.8	-30.7068	-31.8	21.7952	20.8
0.31	35	56.1558	56.3	-33.5492	-33.4	22.5638	21.8
0.32	35	57.8478	55.7	-34.1476	-34.9	23.9912	22.9
0.33	35	54.9714	55.2	-35.6586	-36.5	24.5402	23.9
0.34	35	53.9985	54.6	-36.9152	-38	25.3088	25
0.35	35	52.8564	55.9	-37.2219	-37.1	23.003	22.5
0.36	35	53.6601	55.2	-36.5936	-37.3	24.2108	23.6
0.37	35	52.6026	54.4	-37.8427	-37.5	25.4186	24.8
0.38	35	51.5874	53.6	-37.4986	-37.7	26.297	25.9
0.39	35	51.8835	52.8	-37.8053	-38	27.7244	27
0.4	35	50.4453	48.8	-38.7628	-39.6	32.0066	31.7
0.41	35	50.9529	49.2	-39.249	-39.3	31.3478	31
0.42	35	48.1611	49.7	-38.7852	-39	31.0184	30.4
0.43	35	49.5993	48.2	-39.3013	-40.1	32.5556	32.1
0.44	35	47.6958	46.7	-39.997	-41.3	34.2026	33.7
0.45	35	45.4539	46.7	-39.7726	-41.2	36.0692	35.6
0.46	35	46.8075	46.6	-40.0119	-41.2	38.0456	37.5
0.47	35	45.2847	46.5	-39.997	-41.1	39.2534	39.4
0.48	35	45.5385	45.7	-39.7202	-39.9	39.473	39
0.49	35	44.2695	44.9	-38.3888	-38.7	39.0338	38.7
0.5	35	43.3389	44.5	-38.7777	-39.8	41.7788	40.9
0.51	35	45.0309	44	-40.4308	-40.9	44.5238	43.2
0.52	35	44.2695	43.2	-39.2564	-40.3	47.5982	44.8
0.53	35	43.212	42.4	-39.2639	-39.7	48.257	46.4
0.54	35	42.9159	41.5	-38.6431	-39.1	49.7942	48.1
0.55	35	40.1241	40.7	-38.2616	-38.5	50.6726	49.7
0.56	35	39.8703	40.2	-37.91	-38.2	51.002	50.2
0.57	35	39.405	39.8	-37.4986	-38	51.1118	50.7
0.58	35	39.2781	39.3	-37.3341	-37.8	51.1118	51.2
0.59	35	38.6013	38.9	-37.3116	-37.6	51.1118	51.7
0.15	145	60.3012	63.6	-12.6052	-9.83	-1.4824	-3.03
0.16	145	63.9813	62.8	-11.1092	-11.5	-3.0196	-4.36
0.17	145	61.2318	62	-12.0068	-13.1	-4.447	-5.69
0.18	145	61.4856	61.3	-14.924	-14.8	-6.5332	-7.03
0.19	145	60.4281	60.5	-16.9436	-16.4	-7.0822	-8.36
0.2	145	59.8359	59.7	-17.9908	-18.1	-9.0586	-9.69
0.21	145	59.0322	58.9	-19.8608	-19.8	-10.0468	-11
0.22	145	57.9747	58.9	-22.1796	-21.8	-11.4742	-11.8
0.23	145	58.9476	58.8	-24.5732	-23.9	-12.0232	-12.7
0.24	145	58.3977	58.7	-25.2464	-26	-12.682	-13.5
0.25	145	58.6092	59.8	-18.8884	-17.5	-8.839	-7.9
0.26	145	61.3164	59.5	-20.0104	-20.6	-8.7292	-9.47
0.27	145	58.9053	59.2	-23.526	-23.6	-10.0468	-11
0.28	145	58.9053	58.9	-26.7424	-26.7	-12.3526	-12.6
0.29	145	57.9324	58.6	-30.0336	-29.7	-13.6702	-14.2
0.3	145	57.594	58.3	-33.0256	-32.8	-14.9878	-15.7
0.31	145	56.8326	55.9	-34.8208	-34.9	-19.1602	-20.5
0.32	145	56.1558	51.5	-34.9704	-34.8	-20.917	-22.2
0.33	145	51.5028	50.9	-36.5337	-35.5	-22.1248	-23.1
0.34	145	50.3184	50.3	-34.8208	-36.3	-23.2228	-24
0.35	145	50.5722	50.4	-36.0251	-35.2	-26.7364	-27.7
0.36	145	51.0375	50.4	-34.2224	-34.1	-31.4578	-31.5
0.37	145	50.0223	49.9	-33.8484	-34.5	-29.4814	-30.5
0.38	145	49.3032	49.4	-34.8208	-34.9	-29.5912	-29.5
0.39	145	49.3455	48.9	-34.6712	-35.3	-28.054	-28.4
0.4	145	48.7956	45.8	-34.4468	-34.2	-32.6656	-33.3
0.41	145	41.2662	42.7	-33.1004	-33	-37.936	-38.1
0.42	145	43.2543	43.1	-32.3524	-33.1	-39.1438	-39.7
0.43	145	44.3118	43.5	-33.3996	-33.2	-40.9006	-41.3
0.44	145	43.9734	47.4	-33.0256	-33.9	-34.642	-35.1
0.45	145	44.7771	45.6	-32.9508	-33.6	-37.0576	-37.5
0.46	145	44.5233	43.7	-33.25	-33.3	-39.6928	-40
0.47	145	41.2662	41.9	-32.502	-33.1	-41.5594	-42.4
0.48	145	40.2087	41.3	-32.8012	-33.4	-42.2182	-43.1
0.49	145	41.9853	40.6	-33.0256	-33.7	-43.3162	-43.8
0.5	145	41.9853	41.7	-33.25	-33.8	-44.0848	-44.7
0.51	145	40.5471	42.8	-33.25	-33.8	-45.073	-45.6
0.52	145	42.4929	42.1	-33.3248	-34.9	-47.3129	-47.9
0.53	145	39.7011	41.7	-34.5216	-34.5	-46.7529	-47.3
0.54	145	41.4354	41.3	-33.9232	-34.1	-46.171	-46.6
0.55	145	40.8009	40.9	-33.25	-33.7	-45.622	-45.9
0.56	145	40.5048	40.8	-33.3996	-33.9	-45.9514	-46.9
0.57	145	40.5048	40.8	-33.4744	-34.1	-47.4666	-47.9
0.58	145	40.8009	40.7	-33.6988	-34.3	-48.2792	-48.9
0.59	145	40.1664	40.7	-33.6988	-34.5	-48.7513	-49.9
0.15	120	64.5735	64.5	-7.6684	-7.23	-1.9216	-2.48
0.16	120	65.2926	64.8	-8.2668	-8.7	-2.0314	-2.99
0.17	120	64.4043	65.5	-13.3532	-15.6	-2.251	-4.01
0.18	120	65.208	65.2	-14.3256	-13.8	-3.2392	-3.9
0.19	120	65.1234	64.9	-11.932	-12	-2.8	-3.79
0.2	120	65.208	64.6	-9.4636	-10.3	-2.4706	-3.68
0.21	120	64.8696	64.3	-9.0896	-8.49	-3.2392	-3.57
0.22	120	64.1505	64	-6.7708	-6.72	-3.0196	-3.46
0.23	120	64.1928	65.5	-20.4592	-21.3	-3.349	-5.01
0.24	120	65.8848	65.2	-22.6284	-22.1	-4.3372	-5.5
0.25	120	65.4618	65	-22.404	-22.8	-5.1058	-6
0.26	120	64.9119	64.8	-23.152	-23.5	-5.7646	-6.49
0.27	120	64.7004	64.6	-23.3764	-24.2	-5.8744	-6.98
0.28	120	64.4889	65.1	-20.8332	-21	-5.3254	-5.75
0.29	120	65.208	65.5	-18.0656	-17.7	-3.898	-4.51
0.3	120	65.4195	65.2	-19.8608	-20.1	-4.5568	-5.38
0.31	120	64.7004	64.9	-22.6284	-22.4	-5.7646	-6.24
0.32	120	64.3197	64.6	-25.1716	-24.7	-6.643	-7.1
0.33	120	63.7275	64.3	-27.1912	-27.1	-7.6312	-7.97
0.34	120	63.093	64.3	-27.8644	-27.7	-7.9606	-8.22
0.35	120	63.1353	64.3	-28.014	-28.3	-7.9606	-8.47
0.36	120	62.9661	64.3	-28.9864	-29	-8.1802	-8.72
0.37	120	62.7969	63.5	-29.7344	-30.5	-9.388	-10.2
0.38	120	62.2893	62.7	-31.3052	-32.1	-11.035	-11.8
0.39	120	62.4162	61.9	-33.5492	-33.6	-12.7918	-13.3
0.4	120	61.3164	61.1	-34.9704	-35.2	-14.7682	-14.8
0.41	120	61.6971	62.5	-31.9036	-32.3	-11.035	-10.4
0.42	120	61.824	62.1	-32.2028	-32.7	-10.0468	-11.2
0.43	120	60.5973	61.8	-33.3996	-33.1	-11.6938	-12
0.44	120	59.4975	61.4	-33.7736	-33.5	-12.9016	-12.9
0.45	120	60.8511	60.6	-34.0728	-34.6	-12.9016	-13.9
0.46	120	58.9053	59.8	-35.307	-35.7	-13.9996	-15
0.47	120	59.8782	59	-36.5936	-36.8	-15.3172	-16
0.48	120	58.7361	59.3	-36.1298	-36.2	-14.4388	-15.8
0.49	120	60.7665	58.6	-37.1396	-36.7	-15.5368	-16.5
0.5	120	57.8478	57.9	-37.2967	-37.3	-15.6466	-17.2
0.51	120	57.5517	57.3	-37.7305	-37.8	-17.4034	-17.9
0.52	120	57.2979	56.6	-38.5982	-38.3	-17.5132	-18.6
0.53	120	56.5788	55.9	-39.0096	-38.9	-18.6112	-19.3
0.54	120	54.9291	55.2	-39.3088	-39.4	-18.9406	-20
0.55	120	54.1254	54.5	-39.81	-39.9	-19.7092	-20.7
0.56	120	53.9139	53.9	-40.1092	-40.5	-19.819	-21.4
0.57	120	53.3217	53.2	-40.8946	-41	-21.1366	-22.1
0.58	120	52.095	52.5	-40.9843	-41.5	-21.466	-22.8
0.59	120	51.3759	51.8	-41.1638	-42.1	-22.015	-23.5

## Sheet: ESN FEA Test Data
ESN FEA Test Data
Pressure (MPa)	Angle (Degrees)	X Prediction (mm)	X Ground Truth (mm)	Y Prediction (mm)	Y Ground Truth (mm)	Z Prediction (mm)	Z Ground Truth (mm)
0.1	35	55.2799	65.8	-2.52109	0	-0.385773	0
0.11	35	60.5448	65.7847	-7.1696	-3.99023	1.04925	-0.25312
0.12	35	64.2288	65.5344	-9.70397	-7.77898	2.20355	-0.104112
0.13	35	63.6748	65.0052	-11.488	-11.2991	2.64574	0.399775
0.14	35	63.5552	64.2752	-12.9548	-14.5163	3.07635	1.20357
0.15	35	63.2074	63.3875	-14.2814	-17.4154	3.45526	2.2531
0.16	35	62.9083	62.3804	-15.559	-19.9918	3.84704	3.49751
0.17	35	62.5525	61.2841	-16.8215	-22.2545	4.24267	4.89431
0.18	35	62.1686	60.1277	-18.0862	-24.2098	4.65232	6.40217
0.19	35	61.7407	58.9344	-19.3596	-25.8714	5.07619	7.98691
0.2	35	61.27	57.7242	-20.6454	-27.2552	5.5183	9.61895
0.21	35	60.7511	56.5117	-21.9447	-28.3801	5.98166	11.2755
0.22	35	60.1806	55.3119	-23.2581	-29.2625	6.47066	12.9343
0.23	35	59.553	54.1353	-24.5855	-29.9207	6.99039	14.579
0.24	35	58.8622	52.9908	-25.9268	-30.3722	7.54728	16.1958
0.25	35	58.1005	51.886	-27.2813	-30.6336	8.14918	17.7729
0.26	35	57.2584	50.8273	-28.6488	-30.721	8.8058	19.3004
0.27	35	56.3245	49.8204	-30.0289	-30.6499	9.52907	20.7695
0.28	35	55.2848	48.8708	-31.4214	-30.4358	10.3336	22.1724
0.29	35	54.1233	47.9836	-32.827	-30.0948	11.2373	23.5019
0.3	35	52.822	47.1637	-34.2466	-29.6436	12.2617	24.7517
0.31	35	51.3619	46.4155	-35.6818	-29.0991	13.4326	25.9157
0.32	35	49.7251	45.7425	-37.1344	-28.4791	14.78	26.9879
0.33	35	47.8974	45.1479	-38.6064	-27.8027	16.3381	27.9625
0.34	35	45.8738	44.6335	-40.0992	-27.0911	18.1433	28.8343
0.35	35	43.6636	44.1999	-41.6129	-26.3674	20.2318	29.6006
0.36	35	41.2978	43.8454	-43.1455	-25.6549	22.6334	30.2627
0.37	35	38.8344	43.5658	-44.692	-24.9746	25.3626	30.8263
0.38	35	36.3601	43.3553	-46.2435	-24.3427	28.4061	31.3003
0.39	35	33.9851	43.2052	-47.7864	-23.7687	31.7086	31.6968
0.4	35	31.8299	43.1069	-49.3025	-23.2565	35.1622	32.0276
0.41	35	30.0064	43.0507	-50.7683	-22.8045	38.608	32.305
0.42	35	28.5992	43.0285	-52.1562	-22.4086	41.8569	32.5386
0.43	35	27.6536	43.0328	-53.4347	-22.0628	44.73	32.7367
0.44	35	27.1738	43.0565	-54.57	-21.7599	47.1016	32.9072
0.45	35	27.1298	43.0956	-55.5262	-21.4944	48.9236	33.0543
0.46	35	27.468	43.1456	-56.2663	-21.2607	50.218	33.1824
0.47	35	28.1215	43.2039	-56.7513	-21.054	51.0498	33.2947
0.48	35	29.0179	43.2682	-56.9397	-20.8704	51.4961	33.3937
0.49	35	30.0847	43.3373	-56.7862	-20.7071	51.6265	33.4811
0.5	35	31.2515	43.4096	-56.2413	-20.5609	51.4947	33.5589
0.51	35	32.4529	43.485	-55.2538	-20.4304	51.138	33.6278
0.52	35	33.6297	43.5629	-53.779	-20.3135	50.5804	33.6888
0.53	35	34.7306	43.6431	-51.7995	-20.2091	49.8359	33.7427
0.54	35	35.7142	43.7255	-49.3623	-20.1161	48.9118	33.7899
0.55	35	36.5497	43.8099	-46.6282	-20.0332	47.8109	33.8314
0.56	35	37.2181	43.8965	-43.9009	-19.9599	46.5331	33.8669
0.57	35	37.7117	43.9853	-41.5727	-19.8955	45.0768	33.897
0.58	35	38.033	44.0763	-39.9656	-19.8393	43.4394	33.9218
0.59	35	38.1922	44.1696	-39.1811	-19.7909	41.6183	33.9414
0.6	35	38.2051	44.2653	-39.1038	-19.7497	39.611	33.956
0.1	40	56.1386	65.47	-0.299028	0	3.93384	0
0.11	40	60.5606	65.4817	-5.59904	-3.95633	2.49697	-0.240478
0.12	40	63.5669	65.2103	-8.56309	-7.67099	2.32764	-0.146084
0.13	40	62.8619	64.7071	-10.5786	-11.1143	2.42804	0.240119
0.14	40	62.7511	64.0164	-12.1424	-14.2787	2.771	0.873577
0.15	40	62.477	63.1778	-13.5048	-17.1589	3.11598	1.71074
0.16	40	62.2659	62.2249	-14.7872	-19.7578	3.5007	2.71201
0.17	40	62.006	61.186	-16.0414	-22.0841	3.89622	3.84257
0.18	40	61.7254	60.0851	-17.2912	-24.1488	4.31115	5.07203
0.19	40	61.4092	58.9422	-18.5469	-25.9649	4.74278	6.37421
0.2	40	61.0596	57.7736	-19.8132	-27.5476	5.19483	7.72763
0.21	40	60.6724	56.5929	-21.0916	-28.9119	5.66948	9.11398
0.22	40	60.2453	55.4108	-22.3824	-30.0732	6.17072	10.5186
0.23	40	59.7746	54.2358	-23.6852	-31.046	6.703	11.9294
0.24	40	59.2561	53.0748	-24.9992	-31.8443	7.27207	13.3366
0.25	40	58.6843	51.9334	-26.3237	-32.4809	7.88491	14.7325
0.26	40	58.0526	50.8161	-27.6578	-32.9677	8.55017	16.1102
0.27	40	57.3523	49.7267	-29.0011	-33.3154	9.27848	17.4645
0.28	40	56.5728	48.6686	-30.3537	-33.5341	10.0828	18.7903
0.29	40	55.701	47.6449	-31.7164	-33.6329	10.9791	20.0833
0.3	40	54.7211	46.6585	-33.0905	-33.6206	11.9866	21.3397
0.31	40	53.6146	45.7126	-34.4783	-33.5055	13.128	22.5553
0.32	40	52.3612	44.8101	-35.8824	-33.2961	14.4305	23.7264
0.33	40	50.9397	43.9543	-37.3058	-33.0008	15.9245	24.8491
0.34	40	49.3308	43.1479	-38.7507	-32.6286	17.6435	25.9202
0.35	40	47.521	42.3954	-40.2187	-32.1888	19.6213	26.9344
0.36	40	45.5084	41.6978	-41.7089	-31.691	21.8873	27.8904
0.37	40	43.31	41.0577	-43.2177	-31.1453	24.4597	28.7847
0.38	40	40.9691	40.4782	-44.7376	-30.5629	27.3343	29.6136
0.39	40	38.5598	39.9585	-46.2564	-29.9543	30.4725	30.3772
0.4	40	36.1859	39.4989	-47.7569	-29.3308	33.7892	31.0743
0.41	40	33.9708	39.0984	-49.2163	-28.7032	37.1499	31.7056
0.42	40	32.0394	38.7544	-50.6071	-28.0814	40.3831	32.2731
0.43	40	30.4961	38.464	-51.8976	-27.4744	43.3117	32.7797
0.44	40	29.408	38.2232	-53.0532	-26.8894	45.7934	33.2294
0.45	40	28.7971	38.0276	-54.0376	-26.3322	47.7515	33.6268
0.46	40	28.6444	37.8724	-54.8132	-25.8065	49.1801	33.9768
0.47	40	28.9	37.753	-55.3419	-25.3147	50.1248	34.2845
0.48	40	29.4951	37.6646	-55.5844	-24.8576	50.6545	34.555
0.49	40	30.3515	37.6032	-55.5004	-24.4351	50.838	34.7926
0.5	40	31.3892	37.5651	-55.0484	-24.0464	50.7326	35.0016
0.51	40	32.5298	37.5465	-54.1893	-23.6895	50.3798	35.1861
0.52	40	33.7007	37.5451	-52.8948	-23.3631	49.8076	35.3487
0.53	40	34.8367	37.5585	-51.1649	-23.0653	49.0333	35.4923
0.54	40	35.8822	37.5836	-49.0566	-22.7929	48.0666	35.6206
0.55	40	36.7938	37.6203	-46.7172	-22.5457	46.9121	35.7337
0.56	40	37.5407	37.6659	-44.3976	-22.3204	45.5716	35.8349
0.57	40	38.1062	37.7198	-42.4076	-22.1158	44.0447	35.9249
0.58	40	38.486	37.7813	-41.0054	-21.9305	42.3308	36.0048
0.59	40	38.6869	37.8496	-40.2926	-21.763	40.4289	36.0757
0.6	40	38.7239	37.924	-40.2041	-21.6118	38.3391	36.1385
0.1	45	56.0439	63.879	0.307518	0	3.04479	0
0.11	45	60.1169	63.8454	-4.88791	-3.8997	1.9999	-0.116383
0.12	45	63.0314	63.5332	-7.86223	-7.52858	1.9081	0.0409071
0.13	45	62.156	62.9976	-9.88126	-10.8695	2.01051	0.427623
0.14	45	62.0898	62.2895	-11.4363	-13.9129	2.3523	0.999156
0.15	45	61.8832	61.4498	-12.7813	-16.6709	2.68788	1.71645
0.16	45	61.7545	60.5155	-14.0419	-19.1509	3.06515	2.54339
0.17	45	61.5775	59.5171	-15.2724	-21.3676	3.45284	3.44925
0.18	45	61.3865	58.4776	-16.4985	-23.3421	3.86114	4.41012
0.19	45	61.1663	57.4158	-17.7309	-25.0942	4.28651	5.40615
0.2	45	60.9206	56.3454	-18.9745	-26.645	4.73266	6.42239
0.21	45	60.6457	55.2779	-20.2305	-28.013	5.20116	7.44645
0.22	45	60.3405	54.2203	-21.4988	-29.2174	5.69545	8.47017
0.23	45	60.0023	53.1774	-22.7785	-30.2755	6.21919	9.48756
0.24	45	59.6285	52.1505	-24.0684	-31.2043	6.77715	10.4964
0.25	45	59.2156	51.1522	-25.367	-32.008	7.37506	11.4839
0.26	45	58.7591	50.1734	-26.6735	-32.7081	8.02005	12.4578
0.27	45	58.2534	49.2186	-27.9872	-33.3116	8.72079	13.413
0.28	45	57.6912	48.2884	-29.3084	-33.8276	9.48795	14.3484
0.29	45	57.0629	47.3832	-30.6379	-34.2638	10.3345	15.2634
0.3	45	56.357	46.5021	-31.9777	-34.6277	11.2762	16.158
0.31	45	55.5586	45.6463	-33.3305	-34.9248	12.3319	17.031
0.32	45	54.6504	44.8144	-34.6998	-35.161	13.524	17.8835
0.33	45	53.612	44.007	-36.0891	-35.3408	14.8782	18.7145
0.34	45	52.4209	43.2237	-37.5016	-35.4685	16.4233	19.5245
0.35	45	51.0547	42.4612	-38.9397	-35.549	18.1896	20.3162
0.36	45	49.4935	41.7285	-40.4034	-35.5833	20.2063	21.0811
0.37	45	47.7253	41.0165	-41.8902	-35.577	22.4963	21.8279
0.38	45	45.7529	40.328	-43.3936	-35.5322	25.069	22.5537
0.39	45	43.6011	39.6632	-44.9021	-35.4518	27.9098	23.2586
0.4	45	41.3245	39.022	-46.399	-35.3384	30.9693	23.9424
0.41	45	39.01	38.4044	-47.8621	-35.1943	34.1548	24.6053
0.42	45	36.7719	37.8104	-49.2639	-35.022	37.3309	25.2472
0.43	45	34.7381	37.2403	-50.5727	-34.8238	40.3354	25.8679
0.44	45	33.0285	36.6939	-51.7536	-34.6018	43.0097	26.4677
0.45	45	31.7339	36.1714	-52.7703	-34.3583	45.2336	27.0463
0.46	45	30.9022	35.6727	-53.586	-34.0952	46.948	27.6039
0.47	45	30.5358	35.198	-54.1645	-33.8148	48.1548	28.1403
0.48	45	30.5987	34.7472	-54.4699	-33.519	48.898	28.6558
0.49	45	31.0278	34.3202	-54.4674	-33.2099	49.2396	29.1503
0.5	45	31.7449	33.9168	-54.1239	-32.8893	49.2404	29.624
0.51	45	32.665	33.5384	-53.4112	-32.5599	48.9508	30.0752
0.52	45	33.7034	33.1801	-52.3137	-32.2212	48.408	30.51
0.53	45	34.7802	32.8462	-50.8423	-31.8774	47.6373	30.9227
0.54	45	35.8236	32.5349	-49.055	-31.5294	46.6549	31.3158
0.55	45	36.7734	32.2456	-47.0786	-31.1787	45.4707	31.6895
0.56	45	37.5828	31.978	-45.115	-30.8269	44.0904	32.0443
0.57	45	38.2205	31.7314	-43.4081	-30.4754	42.5175	32.3808
0.58	45	38.6704	31.5054	-42.1696	-30.1255	40.7546	32.6993
0.59	45	38.9309	31.2994	-41.5032	-29.7785	38.8045	33.0006
0.6	45	39.0119	31.1126	-41.3849	-29.4354	36.6712	33.2851
0.1	50	56.0266	63.64	0.729311	0	2.17195	0
0.11	50	59.7493	63.6194	-4.27961	-3.52987	1.4699	-0.114396
0.12	50	62.589	63.3713	-7.22109	-6.81293	1.45881	-0.0365028
0.13	50	61.5652	62.9402	-9.21993	-9.85245	1.55498	0.204568
0.14	50	61.5525	62.3634	-10.7539	-12.6578	1.88582	0.581672
0.15	50	61.4102	61.6714	-12.074	-15.2399	2.20119	1.07059
0.16	50	61.353	60.8895	-13.3071	-17.6107	2.55944	1.65011
0.17	50	61.2458	60.0386	-14.5093	-19.7824	2.92681	2.30186
0.18	50	61.1304	59.136	-15.7075	-21.7676	3.31509	3.01016
0.19	50	60.9914	58.196	-16.9133	-23.5789	3.71981	3.76177
0.2	50	60.8337	57.23	-18.1318	-25.2287	4.1446	4.54564
0.21	50	60.6537	56.2474	-19.3643	-26.7292	4.5903	5.35264
0.22	50	60.451	55.2557	-20.6104	-28.0918	5.05972	6.1753
0.23	50	60.2237	54.2608	-21.8688	-29.3274	5.5555	7.00756
0.24	50	59.9702	53.2674	-23.1377	-30.4459	6.08128	7.84451
0.25	50	59.6885	52.2792	-24.4157	-31.4565	6.64129	8.68224
0.26	50	59.376	51.2989	-25.7014	-32.3679	7.24081	9.5176
0.27	50	59.0293	50.3289	-26.9942	-33.1875	7.88624	10.3481
0.28	50	58.644	49.3707	-28.2943	-33.9223	8.5854	11.1718
0.29	50	58.2142	48.4257	-29.603	-34.5788	9.34783	11.9872
0.3	50	57.7325	47.4948	-30.9225	-35.1624	10.1851	12.7929
0.31	50	57.1888	46.5788	-32.2561	-35.6784	11.1112	13.5882
0.32	50	56.571	45.6783	-33.6079	-36.1313	12.1426	14.3721
0.33	50	55.8635	44.7936	-34.9819	-36.5254	13.2991	15.1442
0.34	50	55.0481	43.9253	-36.3823	-36.8644	14.6029	15.904
0.35	50	54.1036	43.0735	-37.8117	-37.1517	16.0788	16.6511
0.36	50	53.0067	42.2385	-39.271	-37.3905	17.7525	17.3852
0.37	50	51.7347	41.4206	-40.7582	-37.5836	19.6485	18.106
0.38	50	50.2685	40.6199	-42.2669	-37.7336	21.7857	18.8134
0.39	50	48.5979	39.8367	-43.786	-37.843	24.1713	19.5071
0.4	50	46.7289	39.0712	-45.2989	-37.914	26.7927	20.187
0.41	50	44.6914	38.3237	-46.7828	-37.9486	29.6081	20.8529
0.42	50	42.5447	37.5945	-48.2101	-37.9489	32.5398	21.5047
0.43	50	40.3792	36.8837	-49.5487	-37.9168	35.4737	22.1422
0.44	50	38.3087	36.1917	-50.7637	-37.8541	38.2697	22.7651
0.45	50	36.4548	35.5188	-51.8194	-37.7625	40.7844	23.3734
0.46	50	34.926	34.8653	-52.6806	-37.6436	42.8997	23.9669
0.47	50	33.7991	34.2315	-53.3136	-37.4993	44.5448	24.5454
0.48	50	33.1084	33.6177	-53.687	-37.3309	45.7014	25.1088
0.49	50	32.8454	33.0241	-53.7718	-37.1403	46.3937	25.6569
0.5	50	32.9664	32.4511	-53.5426	-36.9289	46.6689	26.1896
0.51	50	33.4035	31.8989	-52.9803	-36.6984	46.5804	26.7067
0.52	50	34.0751	31.3677	-52.0782	-36.4503	46.1766	27.2082
0.53	50	34.8948	30.8577	-50.8524	-36.1861	45.4963	27.6939
0.54	50	35.7781	30.369	-49.3561	-35.9075	44.5685	28.1639
0.55	50	36.648	29.9018	-47.6942	-35.6159	43.4139	28.6181
0.56	50	37.4389	29.4561	-46.0266	-35.3128	42.0473	29.0565
0.57	50	38.1001	29.032	-44.5465	-34.9999	40.4796	29.4792
0.58	50	38.5977	28.6293	-43.4312	-34.6785	38.72	29.8862
0.59	50	38.9143	28.2481	-42.7859	-34.35	36.7774	30.2777
0.6	50	39.0482	27.8881	-42.6192	-34.0159	34.6613	30.6538
0.1	55	56.1344	63.419	0.974033	0	1.36117	0
0.11	55	59.4726	63.4077	-3.78185	-3.2597	0.91628	-0.102311
0.12	55	62.2388	63.2026	-6.65148	-6.29756	0.988758	-0.0655764
0.13	55	61.0884	62.8408	-8.60722	-9.12259	1.07087	0.0911119
0.14	55	61.1309	62.3523	-10.1076	-11.749	1.38128	0.350002
0.15	55	61.0456	61.7609	-11.3949	-14.1904	1.66636	0.695385
0.16	55	61.0475	61.0864	-12.5946	-16.458	1.99474	1.11325
0.17	55	60.9966	60.3433	-13.7634	-18.5675	2.33016	1.59268
0.18	55	60.9433	59.5462	-14.9291	-20.5248	2.68603	2.12233
0.19	55	60.8715	58.7056	-16.1042	-22.3413	3.05687	2.69363
0.2	55	60.7869	57.8281	-17.2944	-24.0304	3.44624	3.30052
0.21	55	60.6857	56.9287	-18.5011	-25.5872	3.85421	3.9315
0.22	55	60.568	56.0078	-19.7242	-27.0311	4.28289	4.58493
0.23	55	60.4321	55.0717	-20.9621	-28.3674	4.73394	5.25527
0.24	55	60.2772	54.1252	-22.2131	-29.6029	5.20979	5.93832
0.25	55	60.1022	53.1724	-23.4753	-30.7431	5.71316	6.63019
0.26	55	59.9058	52.2166	-24.7474	-31.7944	6.24745	7.32799
0.27	55	59.6862	51.2603	-26.0286	-32.7621	6.8167	8.02907
0.28	55	59.4412	50.3054	-27.3192	-33.6519	7.42588	8.7317
0.29	55	59.1679	49.354	-28.6209	-34.4682	8.08097	9.43385
0.3	55	58.8621	48.408	-29.9361	-35.215	8.78927	10.1337
0.31	55	58.5185	47.4681	-31.2687	-35.897	9.55959	10.8304
0.32	55	58.1298	46.5298	-32.6231	-36.5218	10.4025	11.5269
0.33	55	57.6868	45.6115	-34.0041	-37.0802	11.3307	12.21
0.34	55	57.1777	44.6965	-35.4159	-37.588	12.359	12.8911
0.35	55	56.5878	43.7915	-36.8617	-38.0438	13.5044	13.5656
0.36	55	55.8995	42.8965	-38.3425	-38.4505	14.7857	14.233
0.37	55	55.0924	42.0127	-39.856	-38.8104	16.223	14.8927
0.38	55	54.1447	41.1403	-41.3954	-39.1257	17.8358	15.5444
0.39	55	53.0345	40.2797	-42.949	-39.3986	19.6406	16.1877
0.4	55	51.7437	39.4323	-44.4988	-39.6308	21.6471	16.8218
0.41	55	50.2627	38.596	-46.0212	-39.8249	23.8524	17.4478
0.42	55	48.5968	37.7743	-47.4872	-39.9818	26.2353	18.0637
0.43	55	46.7728	36.965	-48.8642	-40.1037	28.7494	18.6709
0.44	55	44.8439	36.1706	-50.1173	-40.1916	31.3199	19.2676
0.45	55	42.8897	35.3895	-51.2119	-40.2476	33.8456	19.8551
0.46	55	41.0101	34.6242	-52.115	-40.2725	36.2089	20.4319
0.47	55	39.3111	33.8717	-52.7967	-40.2684	38.2939	20.9999
0.48	55	37.8871	33.139	-53.2303	-40.2356	40.0059	21.5544
0.49	55	36.8052	32.4203	-53.3931	-40.1763	41.2864	22.0995
0.5	55	36.0955	31.718	-53.2667	-40.0914	42.1166	22.6337
0.51	55	35.7502	31.0327	-52.8395	-39.9824	42.5106	23.1568
0.52	55	35.7296	30.3645	-52.1109	-39.8503	42.5029	23.6685
0.53	55	35.9707	29.7144	-51.0988	-39.6966	42.1355	24.1686
0.54	55	36.3979	29.0815	-49.8501	-39.5223	41.4502	24.6574
0.55	55	36.9307	28.4673	-48.4502	-39.3288	40.4834	25.1344
0.56	55	37.4922	27.8719	-47.0256	-39.1173	39.2659	25.5995
0.57	55	38.0145	27.2954	-45.7305	-38.8891	37.8229	26.0526
0.58	55	38.4431	26.7382	-44.7141	-38.6453	36.1756	26.4936
0.59	55	38.7398	26.1991	-44.08	-38.3872	34.3433	26.9232
0.6	55	38.8834	25.6824	-43.8601	-38.1163	32.3439	27.3393
0.1	60	56.385	63.211	1.0697	0	0.651648	0
0.11	60	59.2953	63.2067	-3.39173	-3.03828	0.350251	-0.0890473
0.12	60	61.9796	63.0348	-6.15988	-5.86467	0.508291	-0.0783918
0.13	60	60.7252	62.7275	-8.05431	-8.49581	0.569439	0.0192798
0.14	60	60.8188	62.3102	-9.51083	-10.9504	0.850525	0.192076
0.15	60	60.7808	61.8025	-10.7589	-13.2446	1.09617	0.429496
0.16	60	60.8287	61.2189	-11.9201	-15.3957	1.38485	0.723205
0.17	60	60.8209	60.5732	-13.0508	-17.4103	1.67788	1.0646
0.18	60	60.8165	59.8741	-14.1795	-19.3023	1.99031	1.44768
0.19	60	60.7984	59.1311	-15.3195	-21.078	2.31564	1.86619
0.2	60	60.7728	58.3511	-16.4774	-22.745	2.65742	2.31498
0.21	60	60.7353	57.5396	-17.6552	-24.3111	3.01498	2.78971
0.22	60	60.6861	56.7026	-18.8534	-25.781	3.38985	3.28616
0.23	60	60.6239	55.8445	-20.0706	-27.1602	3.78281	3.80074
0.24	60	60.548	54.9681	-21.3054	-28.4551	4.19524	4.33095
0.25	60	60.4578	54.0787	-22.5559	-29.6681	4.62856	4.87307
0.26	60	60.3527	53.1769	-23.8208	-30.806	5.08454	5.42594
0.27	60	60.232	52.2663	-25.0996	-31.8715	5.56526	5.98679
0.28	60	60.0948	51.3495	-26.3927	-32.8678	6.07321	6.55366
0.29	60	59.94	50.4281	-27.7019	-33.7988	6.61139	7.12508
0.3	60	59.7662	49.5036	-29.0302	-34.6677	7.18342	7.69971
0.31	60	59.571	48.5777	-30.3815	-35.4774	7.79372	8.27624
0.32	60	59.3516	47.6516	-31.7607	-36.2306	8.44765	8.85362
0.33	60	59.1037	46.7262	-33.1727	-36.9302	9.15169	9.43099
0.34	60	58.8217	45.8031	-34.6218	-37.578	9.91362	10.0073
0.35	60	58.4982	44.8825	-36.1109	-38.1767	10.7426	10.5821
0.36	60	58.1235	43.9659	-37.6403	-38.7281	11.6495	11.1545
0.37	60	57.6857	43.0533	-39.2064	-39.2345	12.6462	11.7242
0.38	60	57.1698	42.1459	-40.801	-39.6973	13.7461	12.2906
0.39	60	56.5587	41.2441	-42.41	-40.1184	14.9628	12.8532
0.4	60	55.833	40.3489	-44.0132	-40.4992	16.3093	13.4115
0.41	60	54.9729	39.4604	-45.5846	-40.8413	17.796	13.9653
0.42	60	53.9605	38.5791	-47.0936	-41.1461	19.4282	14.5145
0.43	60	52.7836	37.7057	-48.5064	-41.415	21.2027	15.0581
0.44	60	51.4402	36.8417	-49.789	-41.6485	23.1039	15.5965
0.45	60	49.9441	35.9862	-50.9085	-41.8487	25.0996	16.1292
0.46	60	48.3288	35.1402	-51.8357	-42.0164	27.1394	16.6559
0.47	60	46.6491	34.3043	-52.5452	-42.1526	29.1537	17.1764
0.48	60	44.9777	33.4789	-53.0164	-42.2585	31.0592	17.6904
0.49	60	43.3966	32.6648	-53.2329	-42.335	32.7675	18.1977
0.5	60	41.9842	31.8623	-53.1831	-42.3831	34.197	18.6982
0.51	60	40.8025	31.072	-52.8616	-42.4039	35.2841	19.1915
0.52	60	39.8875	30.2944	-52.2724	-42.3982	35.9906	19.6775
0.53	60	39.245	29.5302	-51.4343	-42.3671	36.3047	20.156
0.54	60	38.8532	28.7797	-50.3884	-42.3116	36.2367	20.6268
0.55	60	38.6683	28.0436	-49.2045	-42.2326	35.8121	21.0895
0.56	60	38.6329	27.3223	-47.9835	-42.1311	35.0643	21.5443
0.57	60	38.6843	26.6163	-46.849	-42.0081	34.0292	21.9907
0.58	60	38.7617	25.9261	-45.9261	-41.8647	32.7421	22.4287
0.59	60	38.8123	25.2523	-45.3118	-41.7017	31.236	22.858
0.6	60	38.7949	24.5952	-45.0516	-41.5203	29.5413	23.2786
0.1	65	56.6992	63.011	1.06085	0	0.0422412	0
0.11	65	59.2121	63.0093	-3.09805	-2.82475	-0.222567	-0.0739565
0.12	65	61.8201	62.8693	-5.74794	-5.45211	0.0273144	-0.0777581
0.13	65	60.4757	62.6089	-7.57072	-7.90134	0.0635039	-0.0198153
0.14	65	60.6111	62.2528	-8.97758	-10.1924	0.307512	0.0919578
0.15	65	60.609	61.8174	-10.1828	-12.3434	0.505871	0.25082
0.16	65	60.6903	61.3144	-11.3029	-14.3714	0.746358	0.451272
0.17	65	60.7128	60.754	-12.3927	-16.2858	0.988074	0.688209
0.18	65	60.7446	60.1441	-13.4813	-18.0967	1.24774	0.957414
0.19	65	60.767	59.4904	-14.5828	-19.8137	1.51791	1.25545
0.2	65	60.7866	58.799	-15.7047	-21.4414	1.8022	1.57866
0.21	65	60.7983	58.0739	-16.8505	-22.9868	2.09938	1.92465
0.22	65	60.8023	57.3194	-18.0213	-24.4542	2.4106	2.29066
0.23	65	60.7971	56.539	-19.2167	-25.8473	2.73599	2.67375
0.24	65	60.7823	55.7357	-20.4358	-27.1703	3.07626	3.07249
0.25	65	60.7571	54.9119	-21.6774	-28.4269	3.43193	3.48479
0.26	65	60.7212	54.0706	-22.9408	-29.6192	3.80375	3.90906
0.27	65	60.6743	53.2137	-24.2255	-30.7502	4.19247	4.34345
0.28	65	60.6162	52.3429	-25.5326	-31.8227	4.59901	4.78678
0.29	65	60.5469	51.4607	-26.864	-32.8382	5.02445	5.23747
0.3	65	60.4661	50.5674	-28.2228	-33.8004	5.47006	5.69487
0.31	65	60.3737	49.6659	-29.6134	-34.7097	5.93744	6.1574
0.32	65	60.2693	48.7569	-31.0404	-35.5683	6.42857	6.62428
0.33	65	60.152	47.842	-32.5085	-36.378	6.94591	7.09457
0.34	65	60.0206	46.9221	-34.0214	-37.1405	7.49258	7.5675
0.35	65	59.873	45.9981	-35.5804	-37.8573	8.07242	8.04246
0.36	65	59.7065	45.0715	-37.1841	-38.5296	8.69017	8.51859
0.37	65	59.5165	44.143	-38.826	-39.159	9.35152	8.99535
0.38	65	59.297	43.2136	-40.4947	-39.7465	10.0632	9.47216
0.39	65	59.04	42.2838	-42.1721	-40.2936	10.8327	9.94863
0.4	65	58.7348	41.3549	-43.8344	-40.8012	11.6686	10.4241
0.41	65	58.3678	40.4273	-45.4523	-41.2706	12.5792	10.8984
0.42	65	57.9228	39.5021	-46.9933	-41.7025	13.573	11.3708
0.43	65	57.3811	38.5796	-48.4237	-42.0983	14.6565	11.8412
0.44	65	56.7228	37.6609	-49.7111	-42.4586	15.8336	12.309
0.45	65	55.9287	36.7467	-50.8268	-42.7844	17.1032	12.7741
0.46	65	54.9838	35.8372	-51.7468	-43.0768	18.4575	13.2361
0.47	65	53.8807	34.9335	-52.4522	-43.3364	19.8796	13.6947
0.48	65	52.6245	34.0362	-52.9291	-43.5641	21.3414	14.1497
0.49	65	51.2361	33.1459	-53.1677	-43.7608	22.8035	14.6007
0.5	65	49.7536	32.2634	-53.1629	-43.9273	24.2156	15.0475
0.51	65	48.2297	31.3893	-52.9146	-44.0644	25.5197	15.4899
0.52	65	46.7256	30.5241	-52.4306	-44.1728	26.6554	15.9276
0.53	65	45.3018	29.6686	-51.7301	-44.2534	27.5663	16.3604
0.54	65	44.008	28.8235	-50.8496	-44.3069	28.2067	16.788
0.55	65	42.876	27.9891	-49.8468	-44.3343	28.5458	17.2104
0.56	65	41.916	27.1667	-48.8031	-44.3363	28.5702	17.6271
0.57	65	41.1179	26.3563	-47.818	-44.3137	28.2822	18.0381
0.58	65	40.4555	25.5587	-46.9951	-44.2674	27.6972	18.4432
0.59	65	39.8932	24.7746	-46.421	-44.1983	26.8392	18.8422
0.6	65	39.3915	24.0044	-46.1466	-44.1072	25.7372	19.2349
0.1	70	56.8489	62.814	0.997212	0	-0.500166	0
0.11	70	59.1929	62.8069	-2.88753	-2.64122	-0.797608	-0.0594639
0.12	70	61.791	62.7006	-5.41579	-5.08873	-0.443406	-0.0697203
0.13	70	60.3411	62.4778	-7.16576	-7.36849	-0.432297	-0.0374732
0.14	70	60.5018	62.1717	-8.52303	-9.50334	-0.231711	0.031672
0.15	70	60.5241	61.7959	-9.6863	-11.5124	-0.0870423	0.133194
0.16	70	60.6278	61.361	-10.7661	-13.4104	0.0982302	0.26336
0.17	70	60.6683	60.874	-11.8157	-15.2127	0.281412	0.419288
0.18	70	60.7237	60.3424	-12.864	-16.9251	0.480872	0.598113
0.19	70	60.7737	59.7707	-13.9262	-18.5568	0.688327	0.797647
0.2	70	60.825	59.1631	-15.0111	-20.1143	0.907671	1.01597
0.21	70	60.8718	58.5229	-16.1232	-21.6033	1.13729	1.25133
0.22	70	60.9142	57.8535	-17.2652	-23.0274	1.37823	1.50212
0.23	70	60.9503	57.1571	-18.4381	-24.391	1.63034	1.76699
0.24	70	60.9796	56.4356	-19.6422	-25.6982	1.8941	2.04504
0.25	70	61.0012	55.6931	-20.8774	-26.9476	2.16976	2.33377
0.26	70	61.0145	54.9287	-22.144	-28.1466	2.45769	2.63369
0.27	70	61.0192	54.1455	-23.4426	-29.295	2.75827	2.94311
0.28	70	61.0152	53.3447	-24.7746	-30.3948	3.07194	3.26114
0.29	70	61.0025	52.528	-26.1425	-31.4476	3.39916	3.58688
0.3	70	60.9815	51.6964	-27.5497	-32.4549	3.74051	3.91988
0.31	70	60.9526	50.8512	-29.0002	-33.4182	4.09668	4.2591
0.32	70	60.9166	49.9939	-30.4984	-34.3383	4.46855	4.6038
0.33	70	60.8743	49.1246	-32.0475	-35.2173	4.85728	4.95381
0.34	70	60.8265	48.2466	-33.6493	-36.0539	5.26436	5.30758
0.35	70	60.7743	47.3574	-35.3025	-36.8526	5.69174	5.66582
0.36	70	60.7183	46.461	-37.0014	-37.6111	6.14196	6.02712
0.37	70	60.6589	45.5575	-38.735	-38.3313	6.61819	6.39128
0.38	70	60.5959	44.6478	-40.4862	-39.0139	7.12438	6.75758
0.39	70	60.5279	43.7328	-42.2316	-39.6597	7.66525	7.12572
0.4	70	60.452	42.8134	-43.9426	-40.2693	8.2463	7.49526
0.41	70	60.3628	41.8905	-45.5871	-40.8434	8.87366	7.86579
0.42	70	60.2523	40.9648	-47.1317	-41.3828	9.55388	8.23694
0.43	70	60.1084	40.0377	-48.5449	-41.8876	10.2935	8.6083
0.44	70	59.9144	39.1093	-49.799	-42.3591	11.0983	8.97956
0.45	70	59.6489	38.1811	-50.8719	-42.7973	11.9727	9.35042
0.46	70	59.2857	37.2547	-51.7469	-43.2026	12.9185	9.72009
0.47	70	58.7952	36.3279	-52.4129	-43.577	13.9335	10.0894
0.48	70	58.1464	35.4045	-52.8631	-43.9197	15.01	10.4569
0.49	70	57.3115	34.4844	-53.0945	-44.2317	16.1336	10.8228
0.5	70	56.2707	33.5684	-53.1071	-44.5137	17.282	11.1868
0.51	70	55.0186	32.6571	-52.9054	-44.7663	18.4245	11.5485
0.52	70	53.5686	31.7517	-52.4999	-44.9899	19.5229	11.9077
0.53	70	51.9559	30.8525	-51.9099	-45.1855	20.5331	12.2643
0.54	70	50.2351	29.9605	-51.1678	-45.3536	21.4089	12.618
0.55	70	48.4733	29.076	-50.3223	-45.4949	22.106	12.9687
0.56	70	46.7392	28.2009	-49.4394	-45.6099	22.5865	13.3157
0.57	70	45.0923	27.3347	-48.5993	-45.6996	22.8223	13.6593
0.58	70	43.5742	26.4784	-47.8865	-45.7645	22.7975	13.9992
0.59	70	42.205	25.6328	-47.3758	-45.8055	22.5082	14.3353
0.6	70	40.9845	24.7984	-47.1171	-45.8233	21.9611	14.6672
0.1	75	56.7051	62.617	0.92175	0	-0.76651	0
0.11	75	59.2088	62.6062	-2.75068	-2.49874	-1.29125	-0.0435366
0.12	75	61.9178	62.5236	-5.16547	-4.81522	-0.875846	-0.0544904
0.13	75	60.3226	62.3275	-6.85023	-6.97413	-0.898189	-0.0371572
0.14	75	60.4839	62.056	-8.16415	-8.99847	-0.748743	0.00489537
0.15	75	60.5202	61.7214	-9.29138	-10.9072	-0.663535	0.0687911
0.16	75	60.6381	61.3328	-10.3366	-12.7156	-0.539276	0.152197
0.17	75	60.6845	60.8968	-11.3511	-14.4356	-0.420305	0.253189
0.18	75	60.751	60.4189	-12.3639	-16.0769	-0.286773	0.37015
0.19	75	60.8156	59.9032	-13.3909	-17.647	-0.147642	0.5017
0.2	75	60.8854	59.3532	-14.442	-19.1523	0.00139115	0.646636
0.21	75	60.9534	58.7716	-15.5233	-20.5978	0.158553	0.803902
0.22	75	61.0196	58.1608	-16.6391	-21.9877	0.325092	0.972555
0.23	75	61.0818	57.523	-17.7921	-23.3254	0.500939	1.15174
0.24	75	61.1392	56.8597	-18.9845	-24.614	0.686822	1.34069
0.25	75	61.1904	56.1727	-20.2181	-25.8557	0.883231	1.5387
0.26	75	61.2345	55.4634	-21.4946	-27.0528	1.09094	1.7451
0.27	75	61.2707	54.733	-22.816	-28.2069	1.31074	1.95928
0.28	75	61.2984	53.9827	-24.1849	-29.3195	1.5436	2.18067
0.29	75	61.3173	53.2137	-25.6045	-30.3918	1.79063	2.40874
0.3	75	61.3275	52.4271	-27.0784	-31.4251	2.05307	2.64297
0.31	75	61.3291	51.6238	-28.61	-32.4202	2.33238	2.88289
0.32	75	61.3229	50.8049	-30.2022	-33.3779	2.63024	3.12802
0.33	75	61.3097	49.9713	-31.8557	-34.2991	2.94862	3.37794
0.34	75	61.2909	49.124	-33.5685	-35.1842	3.28983	3.63222
0.35	75	61.2678	48.2638	-35.3338	-36.0339	3.65659	3.89046
0.36	75	61.2423	47.3918	-37.1397	-36.8486	4.05209	4.15227
0.37	75	61.2162	46.5087	-38.9676	-37.6289	4.48007	4.41728
0.38	75	61.1911	45.6155	-40.7931	-38.3751	4.94484	4.68513
0.39	75	61.1683	44.7132	-42.5866	-39.0876	5.4513	4.95547
0.4	75	61.1481	43.8026	-44.3153	-39.7667	6.00487	5.22796
0.41	75	61.1292	42.8846	-45.9462	-40.4129	6.6114	5.50229
0.42	75	61.1081	41.9601	-47.4488	-41.0264	7.27691	5.77813
0.43	75	61.0779	41.03	-48.7974	-41.6075	8.00722	6.05519
0.44	75	61.0274	40.0953	-49.9723	-42.1567	8.80739	6.33316
0.45	75	60.9403	39.1569	-50.9603	-42.6742	9.68101	6.61178
0.46	75	60.794	38.2155	-51.7539	-43.1605	10.6292	6.89075
0.47	75	60.5597	37.2723	-52.3497	-43.6157	11.6495	7.16982
0.48	75	60.2032	36.328	-52.7477	-44.0404	12.7347	7.44872
0.49	75	59.6867	35.3836	-52.95	-44.4348	13.8712	7.72722
0.5	75	58.9731	34.4399	-52.9611	-44.7995	15.0386	8.00506
0.51	75	58.0307	33.4978	-52.7884	-45.1348	16.2087	8.28203
0.52	75	56.8406	32.5583	-52.4438	-45.4412	17.3461	8.55789
0.53	75	55.4027	31.6221	-51.9465	-45.7192	18.4099	8.83244
0.54	75	53.7401	30.6902	-51.3252	-45.9692	19.3562	9.10546
0.55	75	51.9001	29.7633	-50.6209	-46.1918	20.1419	9.37678
0.56	75	49.9488	28.8423	-49.8876	-46.3876	20.7289	9.64619
0.57	75	47.9614	27.9279	-49.1897	-46.557	21.0874	9.91353
0.58	75	46.0104	27.021	-48.5958	-46.7008	21.1981	10.1786
0.59	75	44.1548	26.1223	-48.1683	-46.8195	21.053	10.4413
0.6	75	42.4335	25.2324	-47.9526	-46.9138	20.6539	10.7015
0.1	80	56.6963	62.418	0.864566	0	-0.53144	0
0.11	80	59.3195	62.4043	-2.68376	-2.389	-1.62539	-0.0278276
0.12	80	62.1429	62.3396	-5.00235	-4.60338	-1.24646	-0.0358842
0.13	80	60.4137	62.1628	-6.6371	-6.6674	-1.31774	-0.0267215
0.14	80	60.5547	61.9169	-7.91977	-8.60358	-1.22662	-0.00248214
0.15	80	60.5943	61.6128	-9.0222	-10.4308	-1.20571	0.035126
0.16	80	60.7169	61.2588	-10.0439	-12.1641	-1.147	0.0847232
0.17	80	60.758	60.8611	-11.0342	-13.8152	-1.09665	0.145178
0.18	80	60.8235	60.4236	-12.0223	-15.3959	-1.03346	0.215653
0.19	80	60.89	59.9508	-13.0246	-16.9109	-0.966958	0.295237
0.2	80	60.965	59.4452	-14.0522	-18.3674	-0.892317	0.383295
0.21	80	61.0403	58.9093	-15.1127	-19.7706	-0.811287	0.479236
0.22	80	61.1161	58.3449	-16.212	-21.1244	-0.722192	0.582527
0.23	80	61.1895	57.7538	-17.3551	-22.432	-0.624738	0.692727
0.24	80	61.2593	57.1372	-18.546	-23.6967	-0.517618	0.809306
0.25	80	61.3236	56.4966	-19.789	-24.9203	-0.399678	0.931961
0.26	80	61.381	55.833	-21.0877	-26.105	-0.269292	1.06031
0.27	80	61.43	55.1474	-22.4462	-27.252	-0.124657	1.19399
0.28	80	61.4692	54.4409	-23.8686	-28.3629	0.0363917	1.33267
0.29	80	61.4975	53.7141	-25.3588	-29.4389	0.216313	1.47608
0.3	80	61.5141	52.9682	-26.9203	-30.4805	0.417922	1.6239
0.31	80	61.5184	52.2037	-28.555	-31.4888	0.644392	1.77584
0.32	80	61.5101	51.4215	-30.2629	-32.4644	0.899279	1.9316
0.33	80	61.4891	50.6227	-32.04	-33.4073	1.18654	2.09105
0.34	80	61.4557	49.8078	-33.8773	-34.3185	1.51054	2.25382
0.35	80	61.4106	48.9775	-35.7599	-35.1982	1.87606	2.41967
0.36	80	61.3545	48.133	-37.6662	-36.0463	2.28832	2.58835
0.37	80	61.2884	47.2746	-39.5684	-36.8636	2.75291	2.7597
0.38	80	61.2131	46.4036	-41.4341	-37.6498	3.27575	2.93343
0.39	80	61.1292	45.5205	-43.229	-38.4054	3.86299	3.10932
0.4	80	61.0367	44.6263	-44.9199	-39.1303	4.52085	3.28714
0.41	80	60.9345	43.722	-46.4775	-39.8246	5.25533	3.46672
0.42	80	60.8194	42.8083	-47.8792	-40.4885	6.07183	3.64778
0.43	80	60.6863	41.886	-49.1092	-41.1223	6.97463	3.83019
0.44	80	60.5266	40.9564	-50.1588	-41.7257	7.96614	4.01367
0.45	80	60.3277	40.02	-51.0249	-42.2992	9.04602	4.19808
0.46	80	60.0726	39.078	-51.7082	-42.8427	10.2101	4.38319
0.47	80	59.7397	38.1312	-52.2123	-43.3565	11.449	4.56882
0.48	80	59.3032	37.1806	-52.5419	-43.8407	12.7473	4.75477
0.49	80	58.7348	36.2273	-52.7027	-44.2955	14.0821	4.94087
0.5	80	58.0059	35.2745	-52.7019	-44.7199	15.4232	5.12665
0.51	80	57.0914	34.3166	-52.5482	-45.1176	16.733	5.31271
0.52	80	55.9745	33.3595	-52.2544	-45.4862	17.9686	5.49837
0.53	80	54.6508	32.403	-51.8383	-45.8266	19.0845	5.68365
0.54	80	53.1318	31.4506	-51.3256	-46.1382	20.0365	5.86772
0.55	80	51.4463	30.5001	-50.7508	-46.4227	20.7856	6.05121
0.56	80	49.6383	29.553	-50.1581	-46.6802	21.3018	6.23374
0.57	80	47.7618	28.6105	-49.5994	-46.911	21.5659	6.41519
0.58	80	45.8733	27.6702	-49.1297	-47.1166	21.57	6.59605
0.59	80	44.0241	26.7426	-48.8001	-47.2947	21.3158	6.77421
0.6	80	42.2545	25.8205	-48.6499	-47.4482	20.8128	6.95125
0.1	85	57.3668	62.213	0.842625	0	-0.0072735	0
0.11	85	59.6522	62.229	-2.68772	-2.30627	-1.85096	-0.0119483
0.12	85	62.3697	62.1457	-4.93455	-4.44342	-1.55941	-0.0145623
0.13	85	60.5937	61.9829	-6.54096	-6.43518	-1.68303	-0.00905544
0.14	85	60.716	61.7553	-7.80974	-8.30384	-1.65271	0.00355646
0.15	85	60.745	61.4731	-8.90364	-10.0682	-1.69912	0.0224682
0.16	85	60.8591	61.144	-9.91791	-11.7431	-1.70935	0.0470351
0.17	85	60.8844	60.7735	-10.9008	-13.3404	-1.73128	0.0767328
0.18	85	60.9371	60.3662	-11.8814	-14.8692	-1.74223	0.111095
0.19	85	60.9931	59.9239	-12.8769	-16.341	-1.7523	0.149939
0.2	85	61.0603	59.4509	-13.8993	-17.7566	-1.75603	0.192751
0.21	85	61.1295	58.9485	-14.9579	-19.1229	-1.75507	0.239336
0.22	85	61.2004	58.4185	-16.0602	-20.4441	-1.7472	0.289466
0.23	85	61.2701	57.8624	-17.2131	-21.7233	-1.73167	0.34292
0.24	85	61.3368	57.2811	-18.4231	-22.9635	-1.70647	0.399515
0.25	85	61.3981	56.6759	-19.6966	-24.1664	-1.66964	0.459067
0.26	85	61.4518	56.0476	-21.0398	-25.3342	-1.61856	0.521419
0.27	85	61.4955	55.3971	-22.4587	-26.4682	-1.55025	0.586414
0.28	85	61.5272	54.7252	-23.9586	-27.5695	-1.46118	0.653905
0.29	85	61.5444	54.0323	-25.5437	-28.6399	-1.34732	0.723796
0.3	85	61.5454	53.3199	-27.2162	-29.6787	-1.20409	0.795823
0.31	85	61.528	52.5874	-28.9748	-30.6883	-1.02635	0.87011
0.32	85	61.4907	51.8367	-30.8136	-31.6678	-0.808387	0.946308
0.33	85	61.4317	51.0682	-32.7205	-32.6178	-0.543956	1.02434
0.34	85	61.3498	50.2819	-34.6761	-33.5394	-0.226293	1.10417
0.35	85	61.2438	49.4792	-36.6539	-34.432	0.151825	1.1856
0.36	85	61.1123	48.6607	-38.6212	-35.2959	0.59799	1.26855
0.37	85	60.9545	47.8271	-40.5414	-36.1313	1.12002	1.35291
0.38	85	60.7691	46.979	-42.3779	-36.9382	1.72578	1.43855
0.39	85	60.5546	46.1175	-44.0974	-37.7165	2.42287	1.52538
0.4	85	60.3091	45.2429	-45.6729	-38.4664	3.21832	1.61329
0.41	85	60.0301	44.3556	-47.0857	-39.1886	4.11801	1.70225
0.42	85	59.7136	43.4589	-48.3254	-39.8806	5.12608	1.79189
0.43	85	59.3547	42.5514	-49.3888	-40.5446	6.24409	1.88235
0.44	85	58.9465	41.6341	-50.2779	-41.1803	7.47003	1.97349
0.45	85	58.4802	40.7084	-50.9979	-41.7874	8.79714	2.06517
0.46	85	57.9451	39.7753	-51.5558	-42.3658	10.2127	2.15729
0.47	85	57.3289	38.8356	-51.959	-42.9155	11.6969	2.24976
0.48	85	56.6182	37.8899	-52.2148	-43.437	13.222	2.34251
0.49	85	55.7997	36.9406	-52.3307	-43.9294	14.7523	2.43532
0.5	85	54.8617	35.9871	-52.3146	-44.3938	16.2452	2.52823
0.51	85	53.7962	35.0309	-52.1759	-44.8299	17.653	2.62111
0.52	85	52.6005	34.0731	-51.9271	-45.238	18.927	2.71385
0.53	85	51.2794	33.1153	-51.5847	-45.618	20.0214	2.80633
0.54	85	49.8454	32.1564	-51.1713	-45.971	20.8975	2.89863
0.55	85	48.3191	31.1986	-50.7163	-46.2967	21.5272	2.99055
0.56	85	46.7274	30.2443	-50.2561	-46.595	21.8943	3.08186
0.57	85	45.1009	29.2901	-49.8324	-46.8678	21.994	3.17297
0.58	85	43.4702	28.3472	-49.4894	-47.1118	21.8311	3.26272
0.59	85	41.8633	27.4006	-49.2684	-47.3331	21.4166	3.35264
0.6	85	40.3024	26.4641	-49.2018	-47.5277	20.7651	3.44138
0.1	95	59.3458	62.213	1.00922	0	0.945279	0
0.11	95	60.8347	62.197	-2.88062	-2.30389	-2.13784	0.0121528
0.12	95	62.9781	62.1458	-5.09421	-4.43945	-2.00721	0.0149155
0.13	95	61.1816	61.9833	-6.74051	-6.43009	-2.22443	0.00951973
0.14	95	61.2678	61.7559	-8.05609	-8.29791	-2.31704	-0.00300542
0.15	95	61.2441	61.4741	-9.20046	-10.0616	-2.50564	-0.0218466
0.16	95	61.3077	61.1453	-10.266	-11.736	-2.66358	-0.0463539
0.17	95	61.2714	60.7752	-11.3018	-13.3329	-2.84171	-0.0759998
0.18	95	61.266	60.3682	-12.3384	-14.8614	-3.01425	-0.110314
0.19	95	61.2654	59.9264	-13.395	-16.3329	-3.19259	-0.149117
0.2	95	61.2788	59.4537	-14.486	-17.7482	-3.37005	-0.19189
0.21	95	61.295	58.9518	-15.6231	-19.1144	-3.54837	-0.238439
0.22	95	61.3138	58.4222	-16.817	-20.4355	-3.72458	-0.288534
0.23	95	61.3311	57.8664	-18.0779	-21.7145	-3.89744	-0.34195
0.24	95	61.3446	57.2855	-19.4158	-22.9546	-4.0641	-0.398519
0.25	95	61.3506	56.6807	-20.8401	-24.1575	-4.22174	-0.458042
0.26	95	61.3455	56.0528	-22.359	-25.3253	-4.36669	-0.520364
0.27	95	61.3251	55.4027	-23.979	-26.4592	-4.49473	-0.58533
0.28	95	61.2852	54.7313	-25.7025	-27.5606	-4.60092	-0.652792
0.29	95	61.2213	54.0387	-27.5271	-28.631	-4.67961	-0.722656
0.3	95	61.1286	53.3267	-29.4425	-29.6698	-4.72434	-0.794654
0.31	95	61.0022	52.5947	-31.4302	-30.6795	-4.72785	-0.868914
0.32	95	60.837	51.8443	-33.4617	-31.6591	-4.68203	-0.945084
0.33	95	60.6279	51.0759	-35.5005	-32.6095	-4.57793	-1.02311
0.34	95	60.3698	50.2903	-37.5044	-33.5309	-4.40575	-1.10289
0.35	95	60.0575	49.488	-39.4306	-34.4236	-4.15494	-1.18429
0.36	95	59.686	48.6699	-41.2408	-35.2877	-3.81434	-1.26721
0.37	95	59.2502	47.8366	-42.9051	-36.1232	-3.37231	-1.35154
0.38	95	58.7456	46.9889	-44.4048	-36.9303	-2.81715	-1.43715
0.39	95	58.1678	46.1277	-45.7317	-37.7088	-2.13747	-1.52394
0.4	95	57.5128	45.2535	-46.8867	-38.459	-1.32288	-1.61182
0.41	95	56.7775	44.3664	-47.8768	-39.1814	-0.364784	-1.70074
0.42	95	55.9594	43.4703	-48.7125	-39.8735	0.742536	-1.79032
0.43	95	55.0571	42.5628	-49.4055	-40.538	2.00067	-1.88077
0.44	95	54.0707	41.6458	-49.9672	-41.174	3.40557	-1.97186
0.45	95	53.0018	40.7203	-50.408	-41.7813	4.94597	-2.06351
0.46	95	51.8539	39.7874	-50.7373	-42.36	6.60188	-2.15559
0.47	95	50.6327	38.8479	-50.9632	-42.9101	8.34334	-2.24801
0.48	95	49.346	37.9024	-51.0932	-43.4319	10.1301	-2.34071
0.49	95	48.0041	36.9532	-51.1346	-43.9247	11.9122	-2.43348
0.5	95	46.6192	35.9998	-51.0955	-44.3895	13.6328	-2.52635
0.51	95	45.2051	35.0437	-50.9852	-44.826	15.2316	-2.61919
0.52	95	43.7768	34.0873	-50.8154	-45.2338	16.6509	-2.71175
0.53	95	42.3492	33.1281	-50.6008	-45.6148	17.8404	-2.80431
0.54	95	40.9367	32.1691	-50.3599	-45.9682	18.7625	-2.89656
0.55	95	39.5518	31.2112	-50.1152	-46.2943	19.3936	-2.98844
0.56	95	38.2045	30.2568	-49.8928	-46.593	19.7249	-3.07972
0.57	95	36.9016	29.3025	-49.7213	-46.8662	19.7592	-3.17079
0.58	95	35.6466	28.3566	-49.6296	-47.1116	19.5071	-3.26076
0.59	95	34.4395	27.409	-49.6443	-47.3334	18.9839	-3.35076
0.6	95	33.2771	26.4757	-49.7862	-47.5273	18.2057	-3.43911
0.1	100	61.9416	62.418	0.993874	0	1.72619	0
0.11	100	62.3445	62.4043	-3.17425	-2.38646	-2.0308	0.0277228
0.12	100	63.1452	62.3399	-5.40137	-4.59875	-2.10294	0.0357501
0.13	100	61.4444	62.1636	-7.0986	-6.66101	-2.39223	0.0266168
0.14	100	61.6411	61.9181	-8.46439	-8.59568	-2.55259	0.00245075
0.15	100	61.5974	61.6146	-9.66129	-10.4216	-2.81704	-0.035052
0.16	100	61.601	61.2611	-10.7813	-12.1538	-3.05484	-0.0845212
0.17	100	61.5133	60.864	-11.8744	-13.804	-3.31829	-0.144833
0.18	100	61.4637	60.4271	-12.9719	-15.3838	-3.58028	-0.215157
0.19	100	61.4195	59.9549	-14.0936	-16.8981	-3.85298	-0.294586
0.2	100	61.3883	59.4499	-15.2547	-18.3541	-4.12938	-0.382489
0.21	100	61.3585	58.9146	-16.4676	-19.7568	-4.41156	-0.47828
0.22	100	61.33	58.3508	-17.7434	-21.1101	-4.69656	-0.581427
0.23	100	61.2986	57.7604	-19.0927	-22.4174	-4.9834	-0.69149
0.24	100	61.2616	57.1443	-20.5254	-23.6819	-5.26945	-0.807945
0.25	100	61.2147	56.5043	-22.0501	-24.9052	-5.55227	-0.930485
0.26	100	61.1535	55.8412	-23.6729	-26.0897	-5.82858	-1.05873
0.27	100	61.0732	55.1562	-25.3963	-27.2367	-6.09473	-1.19232
0.28	100	60.9684	54.4502	-27.2169	-28.3474	-6.34646	-1.33091
0.29	100	60.8335	53.7239	-29.1236	-29.4234	-6.57891	-1.47426
0.3	100	60.6625	52.9784	-31.096	-30.465	-6.78661	-1.62202
0.31	100	60.449	52.2145	-33.1043	-31.4733	-6.96341	-1.77393
0.32	100	60.1866	51.4333	-35.1102	-32.4483	-7.10246	-1.92962
0.33	100	59.8688	50.6341	-37.0712	-33.3923	-7.1962	-2.08913
0.34	100	59.4889	49.8199	-38.9449	-34.3032	-7.23633	-2.25172
0.35	100	59.0406	48.9901	-40.6949	-35.1829	-7.21389	-2.41769
0.36	100	58.5179	48.1459	-42.2947	-36.0313	-7.11922	-2.58638
0.37	100	57.9153	47.288	-43.729	-36.8486	-6.94216	-2.75772
0.38	100	57.2281	46.4174	-44.9936	-37.635	-6.67218	-2.93146
0.39	100	56.4526	45.5347	-46.0923	-38.3907	-6.2987	-3.10738
0.4	100	55.5864	44.641	-47.0343	-39.1158	-5.81144	-3.28523
0.41	100	54.6284	43.737	-47.8315	-39.8103	-5.20098	-3.46484
0.42	100	53.5797	42.8237	-48.4966	-40.4744	-4.45942	-3.64593
0.43	100	52.443	41.9045	-49.0413	-41.1063	-3.58121	-3.82787
0.44	100	51.2233	40.9725	-49.4765	-41.7119	-2.56413	-4.01189
0.45	100	49.9277	40.0365	-49.8117	-42.2856	-1.41042	-4.19634
0.46	100	48.5655	39.0948	-50.055	-42.8293	-0.127904	-4.38148
0.47	100	47.148	38.1484	-50.214	-43.3433	1.26882	-4.56715
0.48	100	45.6883	37.1982	-50.2958	-43.8277	2.75745	-4.75314
0.49	100	44.2005	36.2451	-50.3077	-44.2827	4.30742	-4.93927
0.5	100	42.6998	35.2901	-50.2581	-44.7086	5.87995	-5.12539
0.51	100	41.2013	34.3372	-50.1566	-45.1042	7.42909	-5.31074
0.52	100	39.7196	33.3782	-50.0151	-45.4741	8.90376	-5.49685
0.53	100	38.2678	32.4221	-49.8485	-45.8148	10.2509	-5.68213
0.54	100	36.8568	31.47	-49.6745	-46.1267	11.4193	-5.86622
0.55	100	35.4951	30.5211	-49.514	-46.4109	12.3635	-6.04947
0.56	100	34.188	29.5729	-49.3906	-46.6691	13.0472	-6.23226
0.57	100	32.9374	28.6306	-49.3292	-46.9002	13.4449	-6.41368
0.58	100	31.7423	27.6932	-49.3544	-47.1053	13.5422	-6.594
0.59	100	30.5986	26.7631	-49.4881	-47.2845	13.3345	-6.77272
0.6	100	29.4999	25.8411	-49.7466	-47.4383	12.8248	-6.94976
0.1	105	62.9589	62.617	1.0663	0	1.79548	0
0.11	105	63.5701	62.6277	-3.52329	-2.49876	-1.88981	0.0436508
0.12	105	63.6638	62.5236	-5.81443	-4.81521	-2.11323	0.0547385
0.13	105	61.8143	62.3274	-7.60404	-6.97435	-2.49362	0.0375351
0.14	105	62.0222	62.0559	-9.0472	-8.99884	-2.72989	-0.00437571
0.15	105	61.9653	61.7213	-10.3174	-10.9077	-3.0753	-0.068119
0.16	105	61.9234	61.3326	-11.509	-12.7159	-3.39764	-0.151346
0.17	105	61.7782	60.8964	-12.6747	-14.4368	-3.75206	-0.252218
0.18	105	61.6731	60.4184	-13.8465	-16.0784	-4.11016	-0.369018
0.19	105	61.5734	59.9025	-15.0451	-17.6489	-4.48522	-0.500397
0.2	105	61.486	59.3523	-16.2857	-19.1545	-4.87001	-0.645151
0.21	105	61.3977	58.7705	-17.5806	-20.6005	-5.26725	-0.802248
0.22	105	61.3085	58.1595	-18.9405	-21.9909	-5.67428	-0.970717
0.23	105	61.2136	57.5212	-20.3749	-23.3294	-6.09078	-1.14966
0.24	105	61.11	56.8577	-21.8919	-24.6183	-6.51481	-1.33849
0.25	105	60.9929	56.1703	-23.4972	-25.8606	-6.94488	-1.5363
0.26	105	60.8572	55.4605	-25.1928	-27.0582	-7.37886	-1.74251
0.27	105	60.6974	54.7297	-26.9753	-28.2129	-7.81456	-1.9565
0.28	105	60.5071	54.0237	-28.8341	-28.5258	-8.24947	-2.09509
0.29	105	60.2797	53.2093	-30.7497	-30.3991	-8.68091	-2.40558
0.3	105	60.008	52.422	-32.6938	-31.433	-9.10597	-2.63963
0.31	105	59.6849	51.6173	-34.6306	-32.4297	-9.5216	-2.87954
0.32	105	59.3027	50.7985	-36.5199	-33.387	-9.9246	-3.12432
0.33	105	58.854	49.9641	-38.3223	-34.3088	-10.3117	-3.37408
0.34	105	58.3318	49.1159	-40.0041	-35.1945	-10.6795	-3.62814
0.35	105	57.7293	48.2549	-41.5407	-36.0447	-11.0246	-3.88627
0.36	105	57.0409	47.3821	-42.9186	-36.8599	-11.3439	-4.14789
0.37	105	56.2621	46.4984	-44.1341	-37.6404	-11.6341	-4.41269
0.38	105	55.3899	45.6038	-45.1914	-38.3875	-11.8926	-4.68054
0.39	105	54.4231	44.7004	-46.0996	-39.1005	-12.1171	-4.95076
0.4	105	53.3626	43.7887	-46.8703	-39.78	-12.3058	-5.22316
0.41	105	52.2117	42.8695	-47.5156	-40.4266	-12.458	-5.49736
0.42	105	50.9759	41.9439	-48.047	-41.0404	-12.5741	-5.77317
0.43	105	49.663	41.0247	-48.4753	-41.6724	-12.6556	-5.95511
0.44	105	48.2828	40.0768	-48.8097	-42.1713	-12.7059	-6.32809
0.45	105	46.8469	39.1371	-49.0585	-42.6891	-12.7302	-6.60667
0.46	105	45.3683	38.1946	-49.2292	-43.1754	-12.7356	-6.88561
0.47	105	43.8607	37.2501	-49.3288	-43.6308	-12.7313	-7.16469
0.48	105	42.3384	36.3044	-49.3646	-44.0555	-12.7289	-7.44365
0.49	105	40.8151	35.3587	-49.3443	-44.45	-12.7415	-7.72219
0.5	105	39.3042	34.4133	-49.2768	-44.8148	-12.7842	-8.00032
0.51	105	37.8178	33.4703	-49.1724	-45.1498	-12.873	-8.27717
0.52	105	36.366	32.5299	-49.044	-45.4559	-13.0246	-8.55298
0.53	105	34.9572	31.5927	-48.9068	-45.7336	-13.2553	-8.82756
0.54	105	33.5972	30.6596	-48.7789	-45.9833	-13.5798	-9.10067
0.55	105	32.2892	29.7316	-48.681	-46.2055	-14.011	-9.37207
0.56	105	31.0338	28.808	-48.6356	-46.4013	-14.5575	-9.64206
0.57	105	29.829	27.8921	-48.666	-46.5704	-15.2237	-9.90965
0.58	105	28.6705	26.9847	-48.7944	-46.7135	-16.0078	-10.1747
0.59	105	27.5518	26.0865	-49.0397	-46.8312	-16.9008	-10.437
0.6	105	26.4652	25.1957	-49.4154	-46.9249	-17.8867	-10.6973
0.1	110	63.2881	62.814	1.0953	0	-0.147931	0
0.11	110	64.6863	62.807	-3.9895	-2.63956	-1.13763	0.0595619
0.12	110	64.3752	62.7006	-6.37291	-5.08612	-1.84783	0.0699872
0.13	110	62.2604	62.4779	-8.27668	-7.36548	-2.48803	0.0379647
0.14	110	62.4101	62.1718	-9.80811	-9.5003	-2.85045	-0.0309159
0.15	110	62.3373	61.796	-11.1578	-11.5097	-3.28719	-0.132146
0.16	110	62.2584	61.361	-12.4239	-13.4081	-3.70162	-0.262003
0.17	110	62.0522	60.8739	-13.6624	-15.211	-4.15231	-0.417613
0.18	110	61.8822	60.342	-14.906	-16.9241	-4.61318	-0.59612
0.19	110	61.7163	59.77	-16.1757	-18.5565	-5.09785	-0.795341
0.2	110	61.5616	59.162	-17.4859	-20.1149	-5.59973	-1.01336
0.21	110	61.4031	58.5214	-18.8478	-21.6047	-6.12211	-1.24843
0.22	110	61.2401	57.8514	-20.2708	-23.0298	-6.66299	-1.49896
0.23	110	61.0672	57.1544	-21.7622	-24.3943	-7.22295	-1.76358
0.24	110	60.8812	56.4322	-23.3274	-25.7025	-7.80112	-2.04141
0.25	110	60.6765	55.6887	-24.9682	-26.9534	-8.39735	-2.33009
0.26	110	60.4476	54.9239	-26.6822	-28.1527	-9.01119	-2.62969
0.27	110	60.188	54.1398	-28.4607	-29.3021	-9.64253	-2.93906
0.28	110	59.8907	53.3383	-30.2877	-30.4026	-10.2914	-3.25686
0.29	110	59.5482	52.5206	-32.139	-31.4563	-10.9582	-3.58262
0.3	110	59.1528	51.6881	-33.9839	-32.4644	-11.6437	-3.91546
0.31	110	58.6965	50.8418	-35.7872	-33.4287	-12.3494	-4.25468
0.32	110	58.1714	49.9832	-37.5135	-34.3497	-13.0774	-4.5995
0.33	110	57.5702	49.1148	-39.1313	-35.2274	-13.8307	-4.94878
0.34	110	56.8863	48.2334	-40.6168	-36.067	-14.6132	-5.30353
0.35	110	56.1142	47.3442	-41.9557	-36.8652	-15.4299	-5.6614
0.36	110	55.2502	46.4468	-43.1424	-37.6242	-16.2872	-6.02282
0.37	110	54.2925	45.5424	-44.1792	-38.3448	-17.1925	-6.38699
0.38	110	53.2419	44.6317	-45.073	-39.0277	-18.1544	-6.75338
0.39	110	52.1016	43.7158	-45.8338	-39.6738	-19.1827	-7.12163
0.4	110	50.8774	42.7955	-46.4725	-40.2836	-20.2874	-7.49127
0.41	110	49.578	41.8717	-46.9998	-40.8579	-21.4786	-7.86193
0.42	110	48.2141	40.9452	-47.4257	-41.3973	-22.7648	-8.23324
0.43	110	46.7981	40.0172	-47.7593	-41.9022	-24.1518	-8.60472
0.44	110	45.3436	39.0881	-48.0088	-42.3736	-25.6401	-8.97618
0.45	110	43.8648	38.1591	-48.1816	-42.8118	-27.2232	-9.34714
0.46	110	42.3756	37.2319	-48.2848	-43.2171	-28.8845	-9.71697
0.47	110	40.8895	36.3044	-48.3254	-43.5914	-30.5955	-10.0864
0.48	110	39.4184	35.3818	-48.3107	-43.9333	-32.3152	-10.4538
0.49	110	37.973	34.4597	-48.2491	-44.2457	-33.9909	-10.8202
0.5	110	36.562	33.543	-48.1501	-44.5275	-35.5626	-11.1844
0.51	110	35.192	32.6313	-48.0253	-44.7798	-36.9691	-11.5463
0.52	110	33.8674	31.7245	-47.8885	-45.0034	-38.1558	-11.9061
0.53	110	32.5901	30.8257	-47.7561	-45.1985	-39.0819	-12.2625
0.54	110	31.3599	29.9332	-47.6472	-45.3662	-39.7252	-12.6164
0.55	110	30.1742	29.0487	-47.5835	-45.5071	-40.0831	-12.9671
0.56	110	29.0284	28.1728	-47.5881	-45.6218	-40.1705	-13.3145
0.57	110	27.916	27.3062	-47.6845	-45.7111	-40.0154	-13.6583
0.58	110	26.8291	26.4496	-47.8945	-45.7757	-39.6538	-13.9985
0.59	110	25.7586	25.6036	-48.236	-45.8163	-39.1244	-14.3347
0.6	110	24.6949	24.7689	-48.7215	-45.8337	-38.4657	-14.6669
0.1	115	63.0984	63.011	1.02631	0	-0.349688	0
0.11	115	65.5555	63.0087	-4.59573	-2.80965	-0.577208	0.0755977
0.12	115	65.208	62.8717	-7.08564	-5.41358	-1.6665	0.0802999
0.13	115	62.7946	62.6147	-9.10904	-7.83762	-2.46652	0.0241443
0.14	115	62.8074	62.2638	-10.7235	-10.1037	-2.9411	-0.0844451
0.15	115	62.6955	61.8351	-12.1428	-12.2304	-3.46728	-0.238603
0.16	115	62.5854	61.3403	-13.4707	-14.2347	-3.97744	-0.432818
0.17	115	62.3194	60.7894	-14.7663	-16.1265	-4.52749	-0.662124
0.18	115	62.0786	60.1901	-16.063	-17.9161	-5.09549	-0.922447
0.19	115	61.8369	59.5482	-17.3813	-19.6125	-5.69449	-1.2104
0.2	115	61.6046	58.8699	-18.7345	-21.2205	-6.31909	-1.5225
0.21	115	61.3647	58.1584	-20.1324	-22.7487	-6.97296	-1.85661
0.22	115	61.1156	57.4183	-21.5823	-24.1998	-7.65503	-2.20981
0.23	115	60.851	56.6529	-23.0895	-25.5784	-8.36674	-2.57997
0.24	115	60.5671	55.865	-24.6565	-26.8884	-9.1084	-2.9652
0.25	115	60.2578	55.0569	-26.2824	-28.1337	-9.88129	-3.3637
0.26	115	59.9168	54.2321	-27.9612	-29.3155	-10.6867	-3.77376
0.27	115	59.5369	53.3912	-29.6813	-30.4384	-11.5266	-4.19412
0.28	115	59.1107	52.5366	-31.4243	-31.5043	-12.4037	-4.62339
0.29	115	58.6301	51.6702	-33.1658	-32.5152	-13.3213	-5.06031
0.3	115	58.0872	50.7934	-34.8767	-33.473	-14.284	-5.50375
0.31	115	57.474	49.9077	-36.5262	-34.3798	-15.2974	-5.95278
0.32	115	56.7832	49.0144	-38.0855	-35.2374	-16.3686	-6.40645
0.33	115	56.0089	48.1147	-39.5307	-36.0474	-17.5059	-6.86392
0.34	115	55.1463	47.2098	-40.8452	-36.8112	-18.7192	-7.32443
0.35	115	54.1929	46.3007	-42.0206	-37.5304	-20.0198	-7.78726
0.36	115	53.149	45.3883	-43.055	-38.2063	-21.4199	-8.25185
0.37	115	52.0174	44.4738	-43.9523	-38.8401	-22.9318	-8.71748
0.38	115	50.8043	43.558	-44.7196	-39.433	-24.5672	-9.18362
0.39	115	49.5188	42.6419	-45.3657	-39.9862	-26.3347	-9.64977
0.4	115	48.1727	41.7261	-45.9001	-40.5006	-28.2375	-10.1154
0.41	115	46.78	40.8114	-46.3318	-40.9776	-30.2702	-10.5803
0.42	115	45.356	39.8993	-46.6695	-41.4177	-32.4148	-11.0436
0.43	115	43.9162	38.9881	-46.9211	-41.823	-34.6369	-11.5061
0.44	115	42.4763	38.0836	-47.0936	-42.1919	-36.8843	-11.9649
0.45	115	41.0504	37.182	-47.1941	-42.5277	-39.0872	-12.422
0.46	115	39.6513	36.2853	-47.2292	-42.8305	-41.1643	-12.8764
0.47	115	38.2896	35.3944	-47.2059	-43.1011	-43.0314	-13.3276
0.48	115	36.9736	34.5099	-47.1318	-43.3404	-44.6141	-13.7755
0.49	115	35.7088	33.6328	-47.0156	-43.5491	-45.8576	-14.2197
0.5	115	34.4986	32.7635	-46.8678	-43.7282	-46.7334	-14.6599
0.51	115	33.3434	31.9027	-46.7007	-43.8784	-47.2394	-15.0958
0.52	115	32.2412	31.051	-46.5296	-44.0005	-47.3949	-15.5273
0.53	115	31.1877	30.2093	-46.3724	-44.0955	-47.2344	-15.954
0.54	115	30.1759	29.378	-46.2501	-44.164	-46.8004	-16.3759
0.55	115	29.1973	28.5579	-46.1861	-44.207	-46.1382	-16.7925
0.56	115	28.2412	27.7495	-46.2056	-44.2253	-45.2927	-17.2037
0.57	115	27.2959	26.9535	-46.3341	-44.2198	-44.3061	-17.6094
0.58	115	26.3488	26.1703	-46.595	-44.1912	-43.2171	-18.0094
0.59	115	25.387	25.4005	-47.0077	-44.1406	-42.06	-18.4035
0.6	115	24.398	24.6449	-47.5851	-44.0687	-40.8649	-18.7913
0.1	120	62.7038	63.211	0.78688	0	-0.567953	0
0.11	120	66.1261	63.2075	-5.37043	-3.0096	-0.684321	0.0906677
0.12	120	66.0516	63.0391	-7.95749	-5.8	-1.63966	0.0814981
0.13	120	63.399	62.7386	-10.0803	-8.39426	-2.46553	-0.0126983
0.14	120	63.2211	62.3308	-11.7513	-10.8135	-3.01447	-0.179544
0.15	120	63.0315	61.8349	-13.2122	-13.0755	-3.62813	-0.40869
0.16	120	62.8858	61.2651	-14.5737	-15.1965	-4.23123	-0.69194
0.17	120	62.5619	60.6341	-15.8978	-17.1856	-4.88145	-1.02138
0.18	120	62.248	59.9509	-17.2179	-19.0551	-5.55642	-1.39113
0.19	120	61.9236	59.224	-18.5534	-20.8121	-6.27029	-1.79544
0.2	120	61.6048	58.46	-19.9164	-22.4643	-7.01784	-2.22954
0.21	120	61.2731	57.6648	-21.315	-24.0181	-7.80353	-2.68921
0.22	120	60.9265	56.8433	-22.755	-25.4794	-8.62681	-3.17072
0.23	120	60.5574	56	-24.2397	-26.853	-9.48996	-3.67067
0.24	120	60.161	55.1381	-25.7697	-28.1443	-10.3942	-4.18626
0.25	120	59.7305	54.2609	-27.342	-29.3577	-11.3419	-4.71529
0.26	120	59.2591	53.3719	-28.9491	-30.4962	-12.3356	-5.25473
0.27	120	58.7389	52.4726	-30.5781	-31.5647	-13.3789	-5.80321
0.28	120	58.1621	51.5659	-32.2112	-32.5658	-14.476	-6.35854
0.29	120	57.5206	50.6536	-33.8255	-33.5029	-15.6326	-6.91931
0.3	120	56.8068	49.7372	-35.3958	-34.3791	-16.8551	-7.48394
0.31	120	56.0137	48.8185	-36.8963	-35.1969	-18.1515	-8.05167
0.32	120	55.136	47.8985	-38.3037	-35.9591	-19.5311	-8.62093
0.33	120	54.1703	46.9787	-39.5998	-36.668	-21.0041	-9.19095
0.34	120	53.1157	46.06	-40.7723	-37.3259	-22.5816	-9.76081
0.35	120	51.9746	45.1435	-41.8153	-37.9348	-24.2744	-10.3298
0.36	120	50.7529	44.2305	-42.7283	-38.4965	-26.0924	-10.897
0.37	120	49.46	43.3205	-43.5147	-39.0135	-28.0418	-11.4624
0.38	120	48.1087	42.4157	-44.1807	-39.4869	-30.1233	-12.0248
0.39	120	46.7144	41.5163	-44.7335	-39.9184	-32.3287	-12.584
0.4	120	45.2946	40.623	-45.1811	-40.3095	-34.6367	-13.1395
0.41	120	43.8677	39.7364	-45.531	-40.6618	-37.0106	-13.6909
0.42	120	42.4517	38.8567	-45.7906	-40.9769	-39.3963	-14.2381
0.43	120	41.0635	37.9862	-45.9666	-41.2553	-41.7242	-14.7798
0.44	120	39.7183	37.1237	-46.0654	-41.4989	-43.9149	-15.3166
0.45	120	38.4285	36.2708	-46.0933	-41.7086	-45.8885	-15.8477
0.46	120	37.2038	35.4251	-46.0567	-41.8865	-47.5758	-16.3745
0.47	120	36.051	34.5938	-45.9623	-42.0317	-48.9272	-16.8929
0.48	120	34.9737	33.7719	-45.8177	-42.147	-49.9175	-17.4059
0.49	120	33.9726	32.9613	-45.632	-42.2329	-50.5446	-17.9123
0.5	120	33.0452	32.1627	-45.416	-42.2905	-50.8246	-18.4119
0.51	120	32.1861	31.3768	-45.183	-42.3208	-50.7858	-18.9044
0.52	120	31.3872	30.6041	-44.9496	-42.3249	-50.4624	-19.3895
0.53	120	30.6373	29.845	-44.7352	-42.3037	-49.8914	-19.867
0.54	120	29.9232	29.1002	-44.5633	-42.2583	-49.1093	-20.3369
0.55	120	29.2292	28.3701	-44.4599	-42.1897	-48.1517	-20.7987
0.56	120	28.5384	27.6552	-44.4535	-42.099	-47.0528	-21.2524
0.57	120	27.8324	26.9559	-44.5731	-41.9871	-45.845	-21.6978
0.58	120	27.0927	26.2723	-44.8456	-41.8551	-44.5593	-22.1348
0.59	120	26.3015	25.6061	-45.294	-41.704	-43.2244	-22.563
0.6	120	25.442	24.9564	-45.9337	-41.535	-41.8668	-22.9825
0.1	125	62.3378	63.419	0.289959	0	-0.852026	0
0.11	125	66.413	63.4083	-6.34028	-3.23984	-0.887349	0.104049
0.12	125	66.8135	63.2062	-8.98158	-6.24598	-1.63774	0.0695978
0.13	125	64.0338	62.8507	-11.1508	-9.03625	-2.46485	-0.0819268
0.14	125	63.6501	62.3716	-12.8302	-11.628	-3.07657	-0.332313
0.15	125	63.3425	61.7915	-14.2909	-14.0392	-3.77228	-0.666248
0.16	125	63.1467	61.13	-15.6502	-16.2801	-4.46364	-1.07034
0.17	125	62.7637	60.4023	-16.9702	-18.3631	-5.20969	-1.53317
0.18	125	62.3762	59.619	-18.2833	-20.3037	-5.98667	-2.0464
0.19	125	61.9649	58.7946	-19.6067	-22.1021	-6.80987	-2.59897
0.2	125	61.5524	57.9329	-20.9507	-23.7777	-7.67392	-3.18691
0.21	125	61.1203	57.0445	-22.3221	-25.3318	-8.58391	-3.80182
0.22	125	60.6661	56.1373	-23.7249	-26.7701	-9.53957	-4.43732
0.23	125	60.1806	55.2137	-25.161	-28.1041	-10.5437	-5.0905
0.24	125	59.6583	54.2792	-26.6294	-29.3389	-11.5979	-5.75679
0.25	125	59.0914	53.3376	-28.1259	-30.4807	-12.705	-6.43276
0.26	125	58.4723	52.3919	-29.6424	-31.5352	-13.8682	-7.11548
0.27	125	57.7928	51.4452	-31.1664	-32.5074	-15.0915	-7.80231
0.28	125	57.0449	50.499	-32.6812	-33.4029	-16.3797	-8.49156
0.29	125	56.2209	49.5557	-34.167	-34.2257	-17.7385	-9.18106
0.3	125	55.3145	48.6169	-35.6023	-34.9801	-19.1747	-9.86938
0.31	125	54.3209	47.6777	-36.9657	-35.675	-20.6959	-10.5595
0.32	125	53.2379	46.7575	-38.2386	-36.2993	-22.3102	-11.2376
0.33	125	52.0666	45.8362	-39.4063	-36.8729	-24.026	-11.9175
0.34	125	50.8117	44.9293	-40.4589	-37.3881	-25.8507	-12.5882
0.35	125	49.4823	44.0289	-41.3915	-37.8537	-27.7899	-13.255
0.36	125	48.0915	43.1386	-42.2035	-38.2701	-29.8451	-13.9152
0.37	125	46.6561	42.2587	-42.8974	-38.64	-32.0117	-14.5684
0.38	125	45.1956	41.3901	-43.4779	-38.9653	-34.2761	-15.2145
0.39	125	43.7315	40.5331	-43.9507	-39.2483	-36.6131	-15.8526
0.4	125	42.2853	39.6883	-44.322	-39.4909	-38.9839	-16.4825
0.41	125	40.878	38.8562	-44.5982	-39.6949	-41.3363	-17.1036
0.42	125	39.5285	38.0366	-44.7852	-39.8621	-43.6069	-17.7164
0.43	125	38.2531	37.23	-44.8888	-39.9941	-45.7273	-18.3205
0.44	125	37.0646	36.4377	-44.9146	-40.0923	-47.6314	-18.915
0.45	125	35.973	35.6599	-44.8681	-40.1582	-49.2644	-19.4997
0.46	125	34.9841	34.8962	-44.7551	-40.1933	-50.5881	-20.0751
0.47	125	34.1008	34.1478	-44.5819	-40.1989	-51.5837	-20.6404
0.48	125	33.3221	33.4141	-44.3558	-40.1764	-52.2498	-21.196
0.49	125	32.6436	32.6985	-44.0859	-40.1268	-52.5982	-21.7398
0.5	125	32.0576	31.9981	-43.7831	-40.0519	-52.6497	-22.2738
0.51	125	31.5527	31.3144	-43.4614	-39.9526	-52.4294	-22.7969
0.52	125	31.1143	30.6481	-43.1383	-39.8303	-51.9642	-23.309
0.53	125	30.7247	29.9992	-42.8351	-39.6862	-51.2816	-23.8099
0.54	125	30.3633	29.3685	-42.5775	-39.5216	-50.4089	-24.2994
0.55	125	30.0071	28.7558	-42.3951	-39.3377	-49.3732	-24.7776
0.56	125	29.6315	28.1619	-42.3204	-39.1358	-48.2019	-25.244
0.57	125	29.2109	27.5868	-42.387	-38.9172	-46.9224	-25.6987
0.58	125	28.7203	27.0311	-42.6271	-38.6829	-45.5622	-26.1416
0.59	125	28.1355	26.4936	-43.0686	-38.4343	-44.1484	-26.5731
0.6	125	27.4354	25.9785	-43.7316	-38.173	-42.7076	-26.9908
0.1	130	62.0797	63.64	-0.548481	0	-1.15911	0
0.11	130	66.4643	63.6215	-7.51038	-3.4831	-1.13208	0.11374
0.12	130	67.4423	63.3808	-10.1253	-6.71993	-1.65598	0.0387564
0.13	130	64.6532	62.9617	-12.2565	-9.71825	-2.46908	-0.194717
0.14	130	64.0818	62.3995	-13.8855	-12.49	-3.13039	-0.560256
0.15	130	63.6262	61.7236	-15.3025	-15.0459	-3.8978	-1.03465
0.16	130	63.3604	60.9573	-16.628	-17.3994	-4.66783	-1.59838
0.17	130	62.9129	60.121	-17.9184	-19.561	-5.49971	-2.23391
0.18	130	62.4511	59.2303	-19.2023	-21.5441	-6.36772	-2.92718
0.19	130	61.9506	58.3023	-20.4936	-23.3537	-7.28792	-3.66306
0.2	130	61.4397	57.3451	-21.8005	-25.0078	-8.25462	-4.43325
0.21	130	60.9002	56.3691	-23.1276	-26.5157	-9.27327	-5.22819
0.22	130	60.3298	55.382	-24.4775	-27.8876	-10.3436	-6.04032
0.23	130	59.7179	54.3895	-25.8506	-29.1343	-11.4685	-6.86387
0.24	130	59.0579	53.3973	-27.2448	-30.2642	-12.6496	-7.69328
0.25	130	58.3409	52.4091	-28.6553	-31.2863	-13.8897	-8.52459
0.26	130	57.5587	51.4276	-30.0737	-32.2093	-15.1916	-9.35491
0.27	130	56.7028	50.4558	-31.4885	-33.0401	-16.5588	-10.1811
0.28	130	55.7654	49.4952	-32.8849	-33.7857	-17.9954	-11.0015
0.29	130	54.7401	48.5448	-34.2461	-34.4543	-19.5061	-11.8162
0.3	130	53.6225	47.6132	-35.554	-35.0458	-21.096	-12.6181
0.31	130	52.4114	46.6948	-36.7912	-35.5703	-22.7705	-13.4112
0.32	130	51.1093	45.7914	-37.9425	-36.0314	-24.5347	-14.1938
0.33	130	49.7235	44.9038	-38.9955	-36.4332	-26.393	-14.965
0.34	130	48.2658	44.0294	-39.9421	-36.7809	-28.3476	-15.7267
0.35	130	46.7532	43.1783	-40.7776	-37.0733	-30.3978	-16.4708
0.36	130	45.2066	42.3409	-41.5006	-37.3182	-32.5374	-17.2046
0.37	130	43.6499	41.5208	-42.1126	-37.517	-34.7535	-17.9254
0.38	130	42.1089	40.7183	-42.6167	-37.6724	-37.0243	-18.6329
0.39	130	40.6089	39.9334	-43.0169	-37.7868	-39.3179	-19.3269
0.4	130	39.1742	39.1666	-43.318	-37.8625	-41.5921	-20.0071
0.41	130	37.8262	38.4179	-43.5249	-37.9016	-43.7964	-20.6735
0.42	130	36.5831	37.6887	-43.6424	-37.9061	-45.8757	-21.325
0.43	130	35.4596	36.9763	-43.6751	-37.8782	-47.7757	-21.9638
0.44	130	34.4662	36.284	-43.6275	-37.8194	-49.449	-22.5874
0.45	130	33.6097	35.611	-43.5044	-37.7316	-50.8595	-23.1963
0.46	130	32.893	34.9574	-43.3108	-37.6165	-51.9849	-23.7906
0.47	130	32.3148	34.3238	-43.0522	-37.4758	-52.8165	-24.3699
0.48	130	31.8701	33.7113	-42.7356	-37.3112	-53.3571	-24.9332
0.49	130	31.5494	33.1175	-42.3693	-37.124	-53.6173	-25.483
0.5	130	31.3393	32.5451	-41.9643	-36.9162	-53.6128	-26.0166
0.51	130	31.2221	31.9939	-41.5349	-36.6893	-53.362	-26.5346
0.52	130	31.176	31.4641	-41.0994	-36.4448	-52.8846	-27.0366
0.53	130	31.1755	30.9534	-40.6807	-36.1839	-52.2008	-27.5248
0.54	130	31.192	30.4672	-40.3072	-35.9091	-51.3316	-27.9948
0.55	130	31.1945	29.9975	-40.0121	-35.6202	-50.2987	-28.4531
0.56	130	31.1504	29.5569	-39.8325	-35.3219	-49.1251	-28.8894
0.57	130	31.0269	29.1341	-39.8077	-35.0126	-47.8348	-29.3132
0.58	130	30.792	28.7326	-39.9756	-34.6949	-46.4532	-29.7214
0.59	130	30.4165	28.3526	-40.3701	-34.3702	-45.0067	-30.114
0.6	130	29.875	27.9939	-41.0167	-34.0398	-43.5218	-30.4913
0.1	135	61.9116	63.879	-1.77087	0	-1.46626	0
0.11	135	66.338	63.853	-8.83417	-3.74279	-1.39159	0.115717
0.12	135	67.9198	63.5677	-11.3166	-7.23978	-1.6876	-0.0215206
0.13	135	65.2164	63.0721	-13.3138	-10.4736	-2.47541	-0.372837
0.14	135	64.496	62.4102	-14.8431	-13.4398	-3.17064	-0.899947
0.15	135	63.8787	61.62	-16.1871	-16.1419	-3.99492	-1.56747
0.16	135	63.5241	60.7334	-17.4614	-18.5896	-4.82888	-2.34436
0.17	135	63.0033	59.7792	-18.7087	-20.7921	-5.73095	-3.20219
0.18	135	62.465	58.7783	-19.9525	-22.7681	-6.67295	-4.11939
0.19	135	61.8737	57.749	-21.2017	-24.5336	-7.6714	-5.07697
0.2	135	61.2614	56.7052	-22.4621	-26.1061	-8.72009	-6.0601
0.21	135	60.6097	55.6585	-23.7364	-27.5017	-9.82468	-7.05649
0.22	135	59.9166	54.6155	-25.0257	-28.7386	-10.9847	-8.05844
0.23	135	59.1701	53.584	-26.3291	-29.8295	-12.203	-9.05738
0.24	135	58.3627	52.5671	-27.6437	-30.7898	-13.4808	-10.0493
0.25	135	57.4843	51.5671	-28.9641	-31.6326	-14.8205	-11.0312
0.26	135	56.5261	50.5909	-30.2824	-32.3649	-16.224	-11.9958
0.27	135	55.4796	49.6339	-31.588	-33.0017	-17.6941	-12.9467
0.28	135	54.3379	48.7004	-32.8683	-33.5489	-19.2331	-13.8793
0.29	135	53.0963	47.7901	-34.1091	-34.0152	-20.844	-14.7934
0.3	135	51.7538	46.9039	-35.2957	-34.4069	-22.5295	-15.6877
0.31	135	50.3138	46.0405	-36.414	-34.7311	-24.2922	-16.5631
0.32	135	48.785	45.2012	-37.4512	-34.9923	-26.1338	-17.4181
0.33	135	47.1819	44.3858	-38.3974	-35.1956	-28.0546	-18.2528
0.34	135	45.5246	43.594	-39.2451	-35.3455	-30.0526	-19.0672
0.35	135	43.838	42.8257	-39.9898	-35.4458	-32.1222	-19.8611
0.36	135	42.1502	42.081	-40.6295	-35.5001	-34.2533	-20.6345
0.37	135	40.4913	41.3587	-41.1644	-35.5119	-36.4293	-21.3885
0.38	135	38.891	40.6067	-41.5961	-35.5176	-38.6269	-22.1953
0.39	135	37.3769	39.9331	-41.9271	-35.4508	-40.815	-22.9068
0.4	135	35.974	39.2846	-42.1608	-35.3499	-42.9561	-23.596
0.41	135	34.7033	38.6597	-42.3005	-35.2175	-45.0074	-24.2646
0.42	135	33.5821	38.0584	-42.3497	-35.056	-46.9251	-24.9124
0.43	135	32.6233	37.4811	-42.312	-34.8678	-48.6672	-25.5391
0.44	135	31.8361	36.9272	-42.1907	-34.655	-50.1983	-26.1455
0.45	135	31.2254	36.3973	-41.9896	-34.4197	-51.4915	-26.7307
0.46	135	30.7916	35.892	-41.7127	-34.1644	-52.5301	-27.2943
0.47	135	30.5305	35.4094	-41.3647	-33.8906	-53.3069	-27.8383
0.48	135	30.4328	34.9513	-40.9517	-33.6008	-53.8227	-28.3608
0.49	135	30.4839	34.5171	-40.4815	-33.2969	-54.084	-28.8625
0.5	135	30.6637	34.1067	-39.9647	-32.9809	-54.1012	-29.3434
0.51	135	30.9465	33.7198	-39.4156	-32.6546	-53.8868	-29.8037
0.52	135	31.3021	33.3563	-38.8534	-32.32	-53.4552	-30.2436
0.53	135	31.696	33.0159	-38.3027	-31.9789	-52.8215	-30.6635
0.54	135	32.0903	32.6982	-37.7946	-31.6329	-52.0022	-31.0635
0.55	135	32.4455	32.4027	-37.3665	-31.2838	-51.0151	-31.4441
0.56	135	32.7214	32.1291	-37.0606	-30.9331	-49.8797	-31.8057
0.57	135	32.8787	31.8769	-36.922	-30.5822	-48.6174	-32.1486
0.58	135	32.8805	31.6453	-36.9948	-30.2328	-47.2515	-32.4734
0.59	135	32.694	31.4343	-37.3183	-29.8857	-45.8071	-32.7809
0.6	135	32.2921	31.2426	-37.9227	-29.5423	-44.3106	-33.0714
0.1	140	61.7906	65.106	-3.33207	0	-1.75441	0
0.11	140	66.0913	65.1276	-10.1967	-4.00567	-1.6387	0.209538
0.12	140	68.2472	64.8489	-12.4503	-7.80305	-1.71764	0.0739058
0.13	140	65.6927	64.3181	-14.2407	-11.3381	-2.47138	-0.363434
0.14	140	64.8711	63.5836	-15.6508	-14.581	-3.18322	-1.05308
0.15	140	64.0943	62.6906	-16.914	-17.5192	-4.04598	-1.94584
0.16	140	63.6379	61.6794	-18.1346	-20.1511	-4.92474	-2.99595
0.17	140	63.0342	60.5847	-19.3354	-22.4852	-5.87653	-4.16304
0.18	140	62.4159	59.4366	-20.5357	-24.534	-6.8704	-5.41161
0.19	140	61.7324	58.2545	-21.7387	-26.3224	-7.92318	-6.71741
0.2	140	61.0169	57.0612	-22.9489	-27.8641	-9.02806	-8.0533
0.21	140	60.25	55.8693	-24.1666	-29.1825	-10.1909	-9.40332
0.22	140	59.4297	54.6895	-25.392	-30.2979	-11.411	-10.7537
0.23	140	58.5428	53.5298	-26.623	-31.2294	-12.6912	-12.0939
0.24	140	57.5808	52.3962	-27.8559	-31.9945	-14.0323	-13.4162
0.25	140	56.5326	51.2926	-29.0852	-32.6091	-15.4362	-14.7148
0.26	140	55.3891	50.2223	-30.3035	-33.0876	-16.9041	-15.9853
0.27	140	54.142	49.1878	-31.5015	-33.4423	-18.4373	-17.2238
0.28	140	52.7859	48.1901	-32.6683	-33.6851	-20.0369	-18.4286
0.29	140	51.3189	47.2316	-33.7924	-33.8257	-21.7038	-19.5966
0.3	140	49.7442	46.3125	-34.8618	-33.8737	-23.4385	-20.7268
0.31	140	48.0711	45.4341	-35.8651	-33.8375	-25.2408	-21.8172
0.32	140	46.3152	44.598	-36.7921	-33.7249	-27.1095	-22.8662
0.33	140	44.4988	43.8034	-37.6344	-33.5435	-29.0418	-23.8738
0.34	140	42.65	43.0527	-38.3854	-33.3002	-31.0329	-24.8373
0.35	140	40.8006	42.3462	-39.0409	-33.0022	-33.0748	-25.7562
0.36	140	38.9844	41.6847	-39.5982	-32.6562	-35.1555	-26.6293
0.37	140	37.235	41.0674	-40.0565	-32.2686	-37.2587	-27.4571
0.38	140	35.5839	40.4979	-40.4161	-31.847	-39.3626	-28.2353
0.39	140	34.0594	39.9727	-40.6782	-31.397	-41.4403	-28.9675
0.4	140	32.6859	39.4928	-40.8446	-30.9253	-43.4604	-29.6523
0.41	140	31.4843	39.0576	-40.9173	-30.4383	-45.3885	-30.29
0.42	140	30.4713	38.6659	-40.8986	-29.9417	-47.1896	-30.8813
0.43	140	29.6603	38.3164	-40.7906	-29.4413	-48.8304	-31.4274
0.44	140	29.0606	38.0072	-40.5959	-28.942	-50.2822	-31.9299
0.45	140	28.6774	37.7365	-40.3167	-28.4485	-51.5226	-32.3904
0.46	140	28.5108	37.5018	-39.9563	-27.9644	-52.5363	-32.8115
0.47	140	28.5548	37.3009	-39.5183	-27.4934	-53.3147	-33.1949
0.48	140	28.7964	37.1311	-39.0079	-27.0377	-53.8557	-33.5437
0.49	140	29.2153	36.9901	-38.4323	-26.5997	-54.1616	-33.8601
0.5	140	29.7832	36.8752	-37.8017	-26.1806	-54.2382	-34.1467
0.51	140	30.4651	36.7843	-37.1306	-25.7815	-54.0939	-34.4061
0.52	140	31.2194	36.7149	-36.439	-25.4029	-53.7386	-34.6405
0.53	140	32.0007	36.665	-35.7536	-25.0449	-53.1838	-34.8524
0.54	140	32.7607	36.6328	-35.1087	-24.7074	-52.4427	-35.0436
0.55	140	33.4508	36.6164	-34.5462	-24.39	-51.5297	-35.2163
0.56	140	34.0238	36.6146	-34.1139	-24.0923	-50.4616	-35.3718
0.57	140	34.4358	36.6255	-33.8629	-23.8133	-49.2571	-35.5125
0.58	140	34.6472	36.6483	-33.8428	-23.5526	-47.9375	-35.6389
0.59	140	34.6249	36.6819	-34.0972	-23.3094	-46.5262	-35.7528
0.6	140	34.3429	36.7254	-34.6585	-23.0829	-45.0486	-35.8551
0.1	145	61.6749	65.611	-5.08814	0	-2.00721	0
0.11	145	65.7707	65.6227	-11.4463	-4.30384	-1.8457	0.232534
0.12	145	68.4374	65.2861	-13.4268	-8.40026	-1.72453	-0.00348482
0.13	145	66.0646	64.6564	-14.9877	-12.1902	-2.43639	-0.649886
0.14	145	65.1892	63.7931	-16.2902	-15.6198	-3.1467	-1.63528
0.15	145	64.2679	62.7525	-17.4805	-18.6645	-4.02722	-2.88782
0.16	145	63.7043	61.5838	-18.6526	-21.3218	-4.92854	-4.34239
0.17	145	63.0101	60.3299	-19.8082	-23.5996	-5.90618	-5.94052
0.18	145	62.3077	59.0257	-20.9648	-25.5166	-6.92641	-7.63363
0.19	145	61.5306	57.7002	-22.1204	-27.0956	-8.00632	-9.38067
0.2	145	60.7111	56.3764	-23.2789	-28.3626	-9.13863	-11.1488
0.21	145	59.8276	55.0725	-24.4385	-29.3446	-10.3295	-12.9117
0.22	145	58.8778	53.8028	-25.5987	-30.0681	-11.5782	-14.6485
0.23	145	57.8473	52.5782	-26.7562	-30.5583	-12.8877	-16.343
0.24	145	56.7267	51.4069	-27.9072	-30.8396	-14.2587	-17.9829
0.25	145	55.504	50.2976	-29.046	-30.9337	-15.6927	-19.5555
0.26	145	54.1703	49.2526	-30.1657	-30.8628	-17.1904	-21.0565
0.27	145	52.718	48.2764	-31.2581	-30.6466	-18.7524	-22.4784
0.28	145	51.144	47.3735	-32.3143	-30.3045	-20.3783	-23.8143
0.29	145	49.4498	46.5457	-33.3247	-29.8555	-22.0677	-25.0602
0.3	145	47.6439	45.796	-34.2798	-29.3189	-23.819	-26.2107
0.31	145	45.7419	45.1222	-35.1705	-28.7128	-25.6298	-27.2668
0.32	145	43.7667	44.5283	-35.9888	-28.0579	-27.4968	-28.222
0.33	145	41.7479	44.0138	-36.7276	-27.3745	-29.4149	-29.0758
0.34	145	39.7199	43.578	-37.3814	-26.6831	-31.3774	-29.8291
0.35	145	37.7192	43.2188	-37.9461	-26.0032	-33.3752	-30.4852
0.36	145	35.7825	42.9322	-38.4189	-25.3514	-35.3961	-31.0503
0.37	145	33.9443	42.7126	-38.7983	-24.7402	-37.4249	-31.5331
0.38	145	32.2355	42.5526	-39.0835	-24.1775	-39.4425	-31.9437
0.39	145	30.6835	42.4441	-39.2747	-23.6667	-41.4263	-32.2922
0.4	145	29.3121	42.3787	-39.3723	-23.2076	-43.3506	-32.5888
0.41	145	28.1422	42.349	-39.3771	-22.798	-45.1877	-32.8415
0.42	145	27.1919	42.3472	-39.2901	-22.4331	-46.9092	-33.0586
0.43	145	26.4773	42.3679	-39.1125	-22.1088	-48.4878	-33.2455
0.44	145	26.0112	42.4053	-38.8453	-21.8199	-49.8992	-33.4076
0.45	145	25.8026	42.4556	-38.4902	-21.5621	-51.1231	-33.5487
0.46	145	25.8543	42.5155	-38.0491	-21.3313	-52.1445	-33.672
0.47	145	26.1618	42.5825	-37.5248	-21.124	-52.9533	-33.7802
0.48	145	26.7105	42.6549	-36.9217	-20.9374	-53.5443	-33.8753
0.49	145	27.4747	42.7315	-36.2464	-20.7691	-53.9166	-33.9591
0.5	145	28.4176	42.8115	-35.5089	-20.617	-54.0723	-34.0329
0.51	145	29.4917	43.0639	-34.7243	-20.508	-54.0162	-33.8419
0.52	145	30.6418	43.1431	-33.9136	-20.3752	-53.755	-33.9034
0.53	145	31.8077	43.2258	-33.1061	-20.2557	-53.2972	-33.9572
0.54	145	32.9283	43.3117	-32.3398	-20.1483	-52.653	-34.004
0.55	145	33.9446	43.4005	-31.6612	-20.0519	-51.8346	-34.0442
0.56	145	34.8026	43.4923	-31.1241	-19.9655	-50.856	-34.0783
0.57	145	35.4549	43.5869	-30.7851	-19.8886	-49.7336	-34.1066
0.58	145	35.8621	43.6844	-30.6982	-19.8203	-48.4864	-34.1293
0.59	145	35.9931	43.7847	-30.9088	-19.7602	-47.136	-34.1465
0.6	145	35.8261	43.8881	-31.4489	-19.7076	-45.7062	-34.1583

## Sheet: LSTM FEA Test Data
LSTM FEA Test Data
Pressure (MPa)	Angle (Degrees)	X Prediction (mm)	X Ground Truth (mm)	Y Prediction (mm)	Y Ground Truth (mm)	Z Prediction (mm)	Z Ground Truth (mm)
0.15	35	63.2923	63.3875	-20.9597	-17.4154	3.4534	2.2531
0.16	35	62.8325	62.3804	-15.5415	-19.9918	3.4534	3.49751
0.17	35	60.9935	61.2841	-15.9693	-22.2545	3.59739	4.89431
0.18	35	62.7907	60.1277	-17.7753	-24.2098	3.74138	6.40217
0.19	35	60.3666	58.9344	-23.3361	-25.8714	8.34896	7.98691
0.2	35	59.9068	57.7242	-27.0432	-27.2552	8.99691	9.61895
0.21	35	57.6499	56.5117	-26.3303	-28.3801	10.5808	11.2755
0.22	35	57.2737	55.3119	-26.8531	-29.2625	11.0127	12.9343
0.23	35	55.7273	54.1353	-27.2809	-29.9207	11.3007	14.579
0.24	35	54.6824	52.9908	-26.5204	-30.3722	13.2445	16.1958
0.25	35	53.1777	51.886	-27.0908	-30.6336	14.8284	17.7729
0.26	35	52.4672	50.8273	-27.5185	-30.721	14.8284	19.3004
0.27	35	50.7118	49.8204	-27.4235	-30.6499	14.8284	20.7695
0.28	35	49.9595	48.8708	-26.8056	-30.4358	15.6923	22.1724
0.29	35	49.7923	47.9836	-27.566	-30.0948	17.9961	23.5019
0.3	35	49.6251	47.1637	-26.9482	-29.6436	18.86	24.7517
0.31	35	49.4579	46.4155	-27.3284	-29.0991	21.9557	25.9157
0.32	35	49.4161	45.7425	-28.7542	-28.4791	21.9557	26.9879
0.33	35	49.5415	45.1479	-29.182	-27.8027	24.1156	27.9625
0.34	35	49.7505	44.6335	-29.4196	-27.0911	24.3315	28.8343
0.35	35	49.8759	44.1999	-29.3721	-26.3674	24.1156	29.6006
0.36	35	49.7505	43.8454	-29.3246	-25.6549	25.1235	30.2627
0.37	35	49.7505	43.5658	-29.277	-24.9746	26.2754	30.8263
0.38	35	49.8759	43.3553	-29.277	-24.3427	27.2113	31.3003
0.39	35	49.8341	43.2052	-29.2295	-23.7687	28.3632	31.6968
0.4	35	49.5833	43.1069	-29.2295	-23.2565	28.3632	32.0276
0.41	35	49.5833	43.0507	-29.182	-22.8045	30.091	32.305
0.42	35	49.7505	43.0285	-28.8018	-22.4086	29.6591	32.5386
0.43	35	49.7087	43.0328	-27.7562	-22.0628	30.739	32.7367
0.44	35	49.6251	43.0565	-26.7581	-21.7599	30.739	32.9072
0.45	35	49.5415	43.0956	-25.8075	-21.4944	31.4589	33.0543
0.46	35	49.249	43.1456	-24.6193	-21.2607	31.3869	33.1824
0.47	35	48.7056	43.2039	-23.5262	-21.054	31.7469	33.2947
0.48	35	48.0369	43.2682	-23.1935	-20.8704	31.8909	33.3937
0.49	35	47.0756	43.3373	-22.7658	-20.7071	32.1068	33.4811
0.5	35	45.7799	43.4096	-22.5281	-20.5609	32.4668	33.5589
0.51	35	44.6932	43.485	-22.4806	-20.4304	32.7548	33.6278
0.52	35	43.9409	43.5629	-22.3855	-20.3135	33.1867	33.6888
0.53	35	43.4812	43.6431	-22.1479	-20.2091	33.2587	33.7427
0.54	35	43.1468	43.7255	-22.1479	-20.1161	33.4027	33.7899
0.55	35	43.0214	43.8099	-22.1004	-20.0332	33.4027	33.8314
0.56	35	42.9378	43.8965	-22.0528	-19.9599	33.5467	33.8669
0.57	35	42.8542	43.9853	-21.9578	-19.8955	33.6187	33.897
0.58	35	42.8124	44.0763	-21.7677	-19.8393	33.7627	33.9218
0.59	35	42.8124	44.1696	-21.5776	-19.7909	33.7627	33.9414
0.15	40	63.1251	63.1778	-20.9122	-17.1589	2.44549	1.71074
0.16	40	63.0833	62.2249	-15.4465	-19.7578	2.58948	2.71201
0.17	40	61.4115	61.186	-15.8267	-22.0841	2.87745	3.84257
0.18	40	62.4982	60.0851	-17.5852	-24.1488	2.73347	5.07203
0.19	40	60.074	58.9422	-23.3836	-25.9649	6.26115	6.37421
0.2	40	59.3217	57.7736	-26.9482	-27.5476	6.54913	7.72763
0.21	40	57.5663	56.5929	-26.5204	-28.9119	6.47713	9.11398
0.22	40	57.1483	55.4108	-26.9957	-30.0732	8.85292	10.5186
0.23	40	55.5601	54.2358	-27.6611	-31.046	9.86083	11.9294
0.24	40	54.4316	53.0748	-26.8056	-31.8443	10.7248	13.3366
0.25	40	53.2195	51.9334	-27.7086	-32.4809	13.1005	14.7325
0.26	40	52.2164	50.8161	-28.6117	-32.9677	14.3964	16.1102
0.27	40	50.3774	49.7267	-28.2314	-33.3154	14.3964	17.4645
0.28	40	49.8341	48.6686	-27.9938	-33.5341	14.6124	18.7903
0.29	40	49.6669	47.6449	-29.3721	-33.6329	16.0523	20.0833
0.3	40	49.5415	46.6585	-29.99	-33.6206	16.5562	21.3397
0.31	40	49.3743	45.7126	-30.5128	-33.5055	18.644	22.5553
0.32	40	49.3325	44.8101	-31.1306	-33.2961	17.3482	23.7264
0.33	40	49.3325	43.9543	-32.0812	-33.0008	21.1638	24.8491
0.34	40	49.4161	43.1479	-32.7941	-32.6286	21.6678	25.9202
0.35	40	49.5415	42.3954	-32.3663	-32.1888	22.6037	26.9344
0.36	40	49.3743	41.6978	-32.699	-31.691	23.3956	27.8904
0.37	40	49.1654	41.0577	-32.699	-31.1453	24.1156	28.7847
0.38	40	49.1236	40.4782	-32.6515	-30.5629	25.0515	29.6136
0.39	40	48.9146	39.9585	-32.4614	-29.9543	25.9154	30.3772
0.4	40	48.3295	39.4989	-32.5564	-29.3308	26.7073	31.0743
0.41	40	47.7861	39.0984	-32.7941	-28.7032	27.8592	31.7056
0.42	40	47.41	38.7544	-33.0317	-28.0814	28.2192	32.2731
0.43	40	46.9502	38.464	-33.2694	-27.4744	29.5151	32.7797
0.44	40	46.5322	38.2232	-33.4595	-26.8894	30.163	33.2294
0.45	40	46.1561	38.0276	-33.4595	-26.3322	31.0989	33.6268
0.46	40	45.3202	37.8724	-33.3169	-25.8065	31.7469	33.9768
0.47	40	44.0663	37.753	-33.2694	-25.3147	32.1068	34.2845
0.48	40	42.3527	37.6646	-33.4119	-24.8576	32.2508	34.555
0.49	40	40.6391	37.6032	-33.6021	-24.4351	32.6828	34.7926
0.5	40	39.3434	37.5651	-33.6021	-24.0464	32.9708	35.0016
0.51	40	38.6329	37.5465	-31.9861	-23.6895	33.4747	35.1861
0.52	40	38.3821	37.5451	-31.1781	-23.3631	33.7627	35.3487
0.53	40	38.3403	37.5585	-31.2257	-23.0653	33.9787	35.4923
0.54	40	38.2985	37.5836	-30.7029	-22.7929	34.1227	35.6206
0.55	40	38.2567	37.6203	-29.2295	-22.5457	34.1947	35.7337
0.56	40	38.1313	37.6659	-28.5641	-22.3204	34.2666	35.8349
0.57	40	38.0477	37.7198	-28.8018	-22.1158	34.4106	35.9249
0.58	40	38.0477	37.7813	-29.182	-21.9305	34.4106	36.0048
0.59	40	38.2149	37.8496	-29.277	-21.763	34.5546	36.0757
0.15	45	62.0802	61.4498	-20.8646	-16.6709	1.94154	1.71645
0.16	45	61.6622	60.5155	-15.3514	-19.1509	2.66147	2.54339
0.17	45	60.8681	59.5171	-15.5415	-21.3676	2.73347	3.44925
0.18	45	59.5307	58.4776	-16.9674	-23.3421	2.30151	4.41012
0.19	45	57.9842	57.4158	-22.5281	-25.0942	4.82128	5.40615
0.2	45	57.9842	56.3454	-25.9976	-26.645	5.03726	6.42239
0.21	45	56.187	55.2779	-26.2828	-28.013	5.18125	7.44645
0.22	45	55.3511	54.2203	-26.3303	-29.2174	6.62112	8.47017
0.23	45	54.1808	53.1774	-27.6136	-30.2755	8.63694	9.48756
0.24	45	53.0941	52.1505	-27.0908	-31.2043	9.71684	10.4964
0.25	45	52.3	51.1522	-27.566	-32.008	10.9407	11.4839
0.26	45	50.5028	50.1734	-28.1839	-32.7081	12.2366	12.4578
0.27	45	49.7923	49.2186	-28.1839	-33.3116	13.6765	13.413
0.28	45	49.6251	48.2884	-28.0888	-33.8276	12.8126	14.3484
0.29	45	49.4997	47.3832	-29.2295	-34.2638	14.2524	15.2634
0.3	45	49.5415	46.5021	-29.6573	-34.6277	15.4763	16.158
0.31	45	49.5833	45.6463	-30.5603	-34.9248	16.4842	17.031
0.32	45	49.5415	44.8144	-31.5584	-35.161	18.2841	17.8835
0.33	45	49.4579	44.007	-32.604	-35.3408	19.7239	18.7145
0.34	45	49.4161	43.2237	-33.6496	-35.4685	18.644	19.5245
0.35	45	49.4997	42.4612	-34.41	-35.549	19.7239	20.3162
0.36	45	49.3325	41.7285	-34.7903	-35.5833	20.5879	21.0811
0.37	45	49.0818	41.0165	-35.0754	-35.577	22.3157	21.8279
0.38	45	48.9564	40.328	-35.218	-35.5322	23.8276	22.5537
0.39	45	48.5802	39.6632	-35.2655	-35.4518	25.2675	23.2586
0.4	45	47.9533	39.022	-35.218	-35.3384	24.4035	23.9424
0.41	45	47.3264	38.4044	-35.0754	-35.1943	25.4834	24.6053
0.42	45	46.5322	37.8104	-34.9804	-35.022	25.6994	25.2472
0.43	45	45.5292	37.2403	-34.8853	-34.8238	27.2113	25.8679
0.44	45	44.2753	36.6939	-34.7427	-34.6018	27.9312	26.4677
0.45	45	42.6871	36.1714	-34.6001	-34.3583	29.7311	27.0463
0.46	45	40.7645	35.6727	-34.4576	-34.0952	29.3711	27.6039
0.47	45	38.8419	35.198	-34.3625	-33.8148	30.307	28.1403
0.48	45	37.379	34.7472	-34.2674	-33.519	30.667	28.6558
0.49	45	36.3341	34.3202	-34.1724	-33.2099	30.307	29.1503
0.5	45	35.6236	33.9168	-33.9823	-32.8893	31.7469	29.624
0.51	45	35.1221	33.5384	-33.7446	-32.5599	32.0348	30.0752
0.52	45	34.7041	33.1801	-33.6971	-32.2212	32.9708	30.51
0.53	45	34.2444	32.8462	-33.5545	-31.8774	33.1147	30.9227
0.54	45	33.9518	32.5349	-33.3644	-31.5294	34.1947	31.3158
0.55	45	33.91	32.2456	-33.4595	-31.1787	33.0428	31.6895
0.56	45	33.8682	31.978	-33.507	-30.8269	34.1227	32.0443
0.57	45	33.5756	31.7314	-33.4119	-30.4754	33.6187	32.3808
0.58	45	33.0741	31.5054	-33.1743	-30.1255	34.8426	32.6993
0.59	45	32.6143	31.2994	-32.9367	-29.7785	34.6266	33.0006
0.15	50	61.9966	61.6714	-20.7696	-15.2399	1.2216	1.07059
0.16	50	62.122	60.8895	-15.1138	-17.6107	3.02144	1.65011
0.17	50	61.5786	60.0386	-14.7811	-19.7824	2.3735	2.30186
0.18	50	59.8232	59.136	-15.8267	-21.7676	1.72556	3.01016
0.19	50	58.1514	58.196	-20.2468	-23.5789	3.74138	3.76177
0.2	50	58.235	57.23	-23.5262	-25.2287	3.95736	4.54564
0.21	50	56.7304	56.2474	-25.2847	-26.7292	4.10134	5.35264
0.22	50	56.187	55.2557	-25.3322	-28.0918	4.46131	6.1753
0.23	50	54.0972	54.2608	-26.8056	-29.3274	6.47713	7.00756
0.24	50	53.6793	53.2674	-26.8531	-30.4459	6.90909	7.84451
0.25	50	53.1777	52.2792	-27.0908	-31.4565	8.56495	8.68224
0.26	50	50.7536	51.2989	-27.7562	-32.3679	9.42887	9.5176
0.27	50	50.2938	50.3289	-27.8512	-33.1875	9.78884	10.3481
0.28	50	50.2521	49.3707	-28.2314	-33.9223	11.1567	11.1718
0.29	50	50.0849	48.4257	-29.1345	-34.5788	12.1646	11.9872
0.3	50	50.1267	47.4948	-29.6097	-35.1624	12.9566	12.7929
0.31	50	49.9177	46.5788	-30.5603	-35.6784	14.6124	13.5882
0.32	50	49.7923	45.6783	-31.3683	-36.1313	16.4122	14.3721
0.33	50	49.7923	44.7936	-32.9842	-36.5254	17.6361	15.1442
0.34	50	49.9595	43.9253	-33.507	-36.8644	19.076	15.904
0.35	50	49.9595	43.0735	-33.8872	-37.1517	18.932	16.6511
0.36	50	49.3743	42.2385	-35.7408	-37.3905	18.572	17.3852
0.37	50	48.831	41.4206	-36.0735	-37.5836	19.7239	18.106
0.38	50	48.2459	40.6199	-36.0735	-37.7336	19.076	18.8134
0.39	50	47.6189	39.8367	-37.1191	-37.843	21.4518	19.5071
0.4	50	47.201	39.0712	-37.5469	-37.914	22.1717	20.187
0.41	50	46.574	38.3237	-37.3092	-37.9486	22.6757	20.8529
0.42	50	45.6545	37.5945	-37.5944	-37.9489	22.0277	21.5047
0.43	50	43.8991	36.8837	-38.0221	-37.9168	23.8276	22.1422
0.44	50	41.5168	36.1917	-38.1172	-37.8541	24.4035	22.7651
0.45	50	39.2598	35.5188	-38.64	-37.7625	25.9154	23.3734
0.46	50	37.588	34.8653	-38.6875	-37.6436	26.8513	23.9669
0.47	50	36.4595	34.2315	-38.5925	-37.4993	28.1472	24.5454
0.48	50	35.6236	33.6177	-38.4974	-37.3309	27.4993	25.1088
0.49	50	34.9549	33.0241	-38.4024	-37.1403	28.2192	25.6569
0.5	50	34.4115	32.4511	-38.2122	-36.9289	28.0032	26.1896
0.51	50	33.9936	31.8989	-37.8795	-36.6984	29.7311	26.7067
0.52	50	33.5756	31.3677	-37.4043	-36.4503	30.595	27.2082
0.53	50	33.1577	30.8577	-36.929	-36.1861	32.3228	27.6939
0.54	50	32.7397	30.369	-36.9765	-35.9075	31.5309	28.1639
0.55	50	32.3218	29.9018	-36.7389	-35.6159	32.8988	28.6181
0.56	50	31.9456	29.4561	-36.2161	-35.3128	32.7548	29.0565
0.57	50	31.6112	29.032	-35.8834	-34.9999	32.0348	29.4792
0.58	50	31.4023	28.6293	-35.6457	-34.6785	32.7548	29.8862
0.59	50	31.3187	28.2481	-35.4081	-34.35	32.6828	30.2777
0.15	55	61.9548	61.7609	-20.7221	-14.1904	0.789641	0.695385
0.16	55	62.3728	61.0864	-14.9237	-16.458	2.51749	1.11325
0.17	55	61.9548	60.3433	-14.1157	-18.5675	2.08552	1.59268
0.18	55	59.9486	59.5462	-14.7811	-20.5248	1.86954	2.12233
0.19	55	58.5276	58.7056	-18.5358	-22.3413	3.59739	2.69363
0.2	55	58.444	57.8281	-22.1479	-24.0304	3.16543	3.30052
0.21	55	57.1901	56.9287	-23.8114	-25.5872	3.30942	3.9315
0.22	55	56.8557	56.0078	-24.9996	-27.0311	3.09343	4.58493
0.23	55	54.0137	55.0717	-26.0927	-28.3674	4.10134	5.25527
0.24	55	54.1808	54.1252	-26.0927	-29.6029	5.46922	5.93832
0.25	55	53.6793	53.1724	-26.6155	-30.7431	5.97318	6.63019
0.26	55	51.9239	52.2166	-27.3284	-31.7944	7.05308	7.32799
0.27	55	51.7567	51.2603	-27.6611	-32.7621	6.98109	8.02907
0.28	55	50.7536	50.3054	-28.7067	-33.6519	6.69311	8.7317
0.29	55	50.9626	49.354	-29.7998	-34.4682	6.62112	9.43385
0.3	55	50.67	48.408	-30.6553	-35.215	7.84501	10.1337
0.31	55	50.2521	47.4681	-31.9861	-35.897	9.0689	10.8304
0.32	55	50.1267	46.5298	-33.4119	-36.5218	9.57285	11.5269
0.33	55	50.2521	45.6115	-34.7427	-37.0802	9.86083	12.21
0.34	55	51.3805	44.6965	-34.7427	-37.588	10.3648	12.8911
0.35	55	49.6669	43.7915	-34.0773	-38.0438	13.1005	13.5656
0.36	55	48.5802	42.8965	-37.7845	-38.4505	13.3885	14.233
0.37	55	49.0818	42.0127	-37.2142	-38.8104	13.0285	14.8927
0.38	55	48.1205	41.1403	-36.3111	-39.1257	14.6124	15.5444
0.39	55	46.6576	40.2797	-37.0716	-39.3986	13.6045	16.1877
0.4	55	45.3202	39.4323	-38.4499	-39.6308	17.0602	16.8218
0.41	55	43.8573	38.596	-39.0202	-39.8249	19.7239	17.4478
0.42	55	41.1824	37.7743	-38.8301	-39.9818	18.788	18.0637
0.43	55	39.0508	36.965	-39.7807	-40.1037	20.0839	18.6709
0.44	55	37.2536	36.1706	-38.7826	-40.1916	22.0997	19.2676
0.45	55	36.1252	35.3895	-39.1628	-40.2476	21.5238	19.8551
0.46	55	35.7908	34.6242	-39.6856	-40.2725	23.3956	20.4319
0.47	55	35.4146	33.8717	-39.9708	-40.2684	24.1875	20.9999
0.48	55	35.0385	33.139	-39.9708	-40.2356	25.1235	21.5544
0.49	55	34.5369	32.4203	-40.3035	-40.1763	26.4193	22.0995
0.5	55	33.91	31.718	-39.6856	-40.0914	26.6353	22.6337
0.51	55	33.2413	31.0327	-39.5905	-39.9824	27.3553	23.1568
0.52	55	32.5725	30.3645	-39.8282	-39.8503	28.5792	23.6685
0.53	55	32.071	29.7144	-39.5905	-39.6966	29.2271	24.1686
0.54	55	31.653	29.0815	-39.4004	-39.5223	29.7311	24.6574
0.55	55	31.3605	28.4673	-39.448	-39.3288	29.7311	25.1344
0.56	55	31.3187	27.8719	-39.3529	-39.1173	29.947	25.5995
0.57	55	31.2351	27.2954	-39.1153	-38.8891	30.163	26.0526
0.58	55	31.1097	26.7382	-39.0677	-38.6453	30.451	26.4936
0.59	55	30.9007	26.1991	-38.8776	-38.3872	30.667	26.9232
0.15	60	61.8712	61.8025	-20.6745	-13.2446	0.429673	0.429496
0.16	60	62.4982	61.2189	-14.7336	-15.3957	2.01353	0.723205
0.17	60	62.122	60.5732	-13.4979	-17.4103	2.01353	1.0646
0.18	60	60.074	59.8741	-13.2602	-19.3023	1.79755	1.44768
0.19	60	59.1127	59.1311	-15.8267	-21.078	3.74138	1.86619
0.2	60	58.8619	58.3511	-20.9597	-22.745	2.51749	2.31498
0.21	60	57.9006	57.5396	-22.9559	-24.3111	2.66147	2.78971
0.22	60	57.4409	56.7026	-24.7144	-25.781	2.01353	3.28616
0.23	60	54.4316	55.8445	-25.6174	-27.1602	2.80546	3.80074
0.24	60	55.1003	54.9681	-25.76	-28.4551	3.81337	4.33095
0.25	60	54.0137	54.0787	-26.2353	-29.6681	4.17334	4.87307
0.26	60	54.0554	53.1769	-26.9482	-30.806	4.38932	5.42594
0.27	60	53.1777	52.2663	-27.5185	-31.8715	5.6852	5.98679
0.28	60	51.5895	51.3495	-28.4691	-32.8678	5.97318	6.55366
0.29	60	52.4254	50.4281	-29.8949	-33.7988	6.8371	7.12508
0.3	60	51.6731	49.5036	-30.893	-34.6677	6.69311	7.69971
0.31	60	50.6282	48.5777	-32.2713	-35.4774	8.20498	8.27624
0.32	60	50.67	47.6516	-33.7922	-36.2306	8.34896	8.85362
0.33	60	50.67	46.7262	-35.0279	-36.9302	7.917	9.43099
0.34	60	52.8016	45.8031	-35.6457	-37.578	8.34896	10.0073
0.35	60	49.5833	44.8825	-33.6021	-38.1767	9.0689	10.5821
0.36	60	46.9502	43.9659	-37.5469	-38.7281	9.28488	11.1545
0.37	60	47.5353	43.0533	-37.1666	-39.2345	9.71684	11.7242
0.38	60	44.0663	42.1459	-37.6419	-39.6973	10.3648	12.2906
0.39	60	43.2722	41.2441	-37.2142	-40.1184	10.9407	12.8532
0.4	60	41.3496	40.3489	-38.64	-40.4992	11.1567	13.4115
0.41	60	40.0539	39.4604	-39.4004	-40.8413	11.4447	13.9653
0.42	60	39.3852	38.5791	-39.0202	-41.1461	12.0926	14.5145
0.43	60	38.2985	37.7057	-39.4955	-41.415	12.5246	15.0581
0.44	60	37.2954	36.8417	-38.8301	-41.6485	13.0285	15.5965
0.45	60	36.0416	35.9862	-39.2103	-41.8487	13.1725	16.1292
0.46	60	34.8713	35.1402	-39.8282	-42.0164	13.3165	16.6559
0.47	60	34.0772	34.3043	-40.6362	-42.1526	13.5325	17.1764
0.48	60	33.492	33.4789	-41.159	-42.2585	13.8925	17.6904
0.49	60	33.1995	32.6648	-41.3491	-42.335	14.6844	18.1977
0.5	60	33.0323	31.8623	-41.254	-42.3831	15.4763	18.6982
0.51	60	32.6561	31.072	-41.2065	-42.4039	16.0523	19.1915
0.52	60	32.071	30.2944	-41.5392	-42.3982	16.9162	19.6775
0.53	60	31.4023	29.5302	-41.5867	-42.3671	17.3482	20.156
0.54	60	30.7335	28.7797	-41.4917	-42.3116	18.0681	20.6268
0.55	60	30.2738	28.0436	-41.6342	-42.2326	18.716	21.0895
0.56	60	29.9812	27.3223	-41.7293	-42.1311	19.508	21.5443
0.57	60	29.8558	26.6163	-41.8243	-42.0081	19.9399	21.9907
0.58	60	29.814	25.9261	-41.7293	-41.8647	20.5879	22.4287
0.59	60	29.7304	25.2523	-41.4917	-41.7017	22.0997	22.858
0.15	65	61.8294	61.8174	-20.627	-12.3434	0.0697053	0.25082
0.16	65	62.5399	61.3144	-14.591	-14.3714	1.43758	0.451272
0.17	65	62.2056	60.754	-13.0701	-16.2858	1.65356	0.688209
0.18	65	60.283	60.1441	-12.4998	-18.0967	1.36559	0.957414
0.19	65	59.6978	59.4904	-13.5929	-19.8137	4.10134	1.25545
0.2	65	59.3217	58.799	-18.3932	-21.4414	1.79755	1.57866
0.21	65	58.7783	58.0739	-21.53	-22.9868	1.94154	1.92465
0.22	65	57.9842	57.3194	-23.9064	-24.4542	1.07762	2.29066
0.23	65	56.3124	56.539	-25.1897	-25.8473	1.86954	2.67375
0.24	65	56.8557	55.7357	-25.1897	-27.1703	2.58948	3.07249
0.25	65	55.7273	54.9119	-25.76	-28.4269	2.87745	3.48479
0.26	65	55.0585	54.0706	-26.3779	-29.6192	3.02144	3.90906
0.27	65	54.8496	53.2137	-27.1858	-30.7502	3.74138	4.34345
0.28	65	52.927	52.3429	-27.9463	-31.8227	3.81337	4.78678
0.29	65	52.6762	51.4607	-29.0869	-32.8382	4.46131	5.23747
0.3	65	52.8016	50.5674	-30.3702	-33.8004	5.25324	5.69487
0.31	65	49.4161	49.6659	-31.4633	-34.7097	5.46922	6.1574
0.32	65	49.5833	48.7569	-32.8891	-35.5683	5.46922	6.62428
0.33	65	49.4579	47.842	-34.315	-36.378	6.18916	7.09457
0.34	65	52.1746	46.9221	-35.4081	-37.1405	7.41305	7.5675
0.35	65	47.9533	45.9981	-36.026	-37.8573	7.70102	8.04246
0.36	65	46.992	45.0715	-34.1724	-38.5296	7.77302	8.51859
0.37	65	47.0756	44.143	-37.7845	-39.159	8.56495	8.99535
0.38	65	44.4007	43.2136	-37.6419	-39.7465	9.21289	9.47216
0.39	65	43.523	42.2838	-38.0221	-40.2936	9.28488	9.94863
0.4	65	42.1019	41.3549	-37.9271	-40.8012	10.0768	10.4241
0.41	65	40.7645	40.4273	-39.1628	-41.2706	10.3648	10.8984
0.42	65	39.5942	39.5021	-39.4955	-41.7025	10.9407	11.3708
0.43	65	38.8837	38.5796	-39.2103	-42.0983	11.3727	11.8412
0.44	65	38.2567	37.6609	-39.9232	-42.4586	11.8766	12.309
0.45	65	37.2536	36.7467	-39.3054	-42.7844	12.1646	12.7741
0.46	65	35.958	35.8372	-40.0183	-43.0768	12.5966	13.2361
0.47	65	34.7459	34.9335	-41.1114	-43.3364	13.1725	13.6947
0.48	65	33.8264	34.0362	-41.5392	-43.5641	13.5325	14.1497
0.49	65	33.0323	33.1459	-41.7293	-43.7608	13.7485	14.6007
0.5	65	32.4889	32.2634	-41.7293	-43.9273	14.1084	15.0475
0.51	65	32.071	31.3893	-41.8243	-44.0644	14.6124	15.4899
0.52	65	31.2769	30.5241	-42.1095	-44.1728	15.1164	15.9276
0.53	65	30.3574	29.6686	-42.2046	-44.2534	15.6203	16.3604
0.54	65	29.5632	28.8235	-42.2521	-44.3069	16.0523	16.788
0.55	65	29.1871	27.9891	-42.3471	-44.3343	16.5562	17.2104
0.56	65	28.9781	27.1667	-42.5373	-44.3363	16.9882	17.6271
0.57	65	28.7691	26.3563	-42.6323	-44.3137	17.2042	18.0381
0.58	65	28.5602	25.5587	-42.6323	-44.2674	17.2042	18.4432
0.59	65	28.2676	24.7746	-42.5848	-44.1983	17.2762	18.8422
0.15	70	61.7458	61.7959	-20.5795	-11.5124	0.861634	0.133194
0.16	70	62.4982	61.361	-14.4959	-13.4104	0.861634	0.26336
0.17	70	62.1638	60.874	-12.8325	-15.2127	0.717647	0.419288
0.18	70	60.4502	60.3424	-12.0245	-16.9251	0.35768	0.598113
0.19	70	60.1158	59.7707	-12.4998	-18.5568	3.81337	0.797647
0.2	70	59.6561	59.1631	-15.0663	-20.1143	0.717647	1.01597
0.21	70	59.4053	58.5229	-19.2962	-21.6033	0.789641	1.25133
0.22	70	58.1932	57.8535	-22.338	-23.0274	-0.290263	1.50212
0.23	70	57.6081	57.1571	-24.5718	-24.391	0.501667	1.76699
0.24	70	57.2319	56.4356	-24.8094	-25.6982	1.00562	2.04504
0.25	70	56.5632	55.6931	-25.0946	-26.9476	1.14961	2.33377
0.26	70	55.7691	54.9287	-25.8075	-28.1466	1.2936	2.63369
0.27	70	54.348	54.1455	-26.5204	-29.295	1.65356	2.94311
0.28	70	54.766	53.3447	-27.2809	-30.3948	2.22951	3.26114
0.29	70	53.3867	52.528	-28.374	-31.4476	2.51749	3.58688
0.3	70	55.6437	51.6964	-29.4196	-32.4549	2.87745	3.91988
0.31	70	50.8372	50.8512	-30.4652	-33.4182	3.23742	4.2591
0.32	70	50.0431	49.9939	-31.5584	-34.3383	3.02144	4.6038
0.33	70	49.0818	49.1246	-32.7466	-35.2173	3.16543	4.95381
0.34	70	51.1298	48.2466	-34.0773	-36.0539	4.17334	5.30758
0.35	70	50.2938	47.3574	-35.2655	-36.8526	4.82128	5.66582
0.36	70	47.1174	46.461	-36.0735	-37.6111	5.10925	6.02712
0.37	70	47.9533	45.5575	-34.9804	-38.3313	5.6852	6.39128
0.38	70	46.574	44.6478	-37.3092	-39.0139	6.26115	6.75758
0.39	70	45.0694	43.7328	-37.4043	-39.6597	5.61321	7.12572
0.4	70	44.6514	42.8134	-38.5925	-40.2693	6.26115	7.49526
0.41	70	42.3109	41.8905	-37.9746	-40.8434	7.48504	7.86579
0.42	70	41.266	40.9648	-38.9727	-41.3828	6.40514	8.23694
0.43	70	40.1375	40.0377	-39.5905	-41.8876	7.48504	8.6083
0.44	70	38.9672	39.1093	-39.3054	-42.3591	8.06099	8.97956
0.45	70	38.2985	38.1811	-40.2084	-42.7973	8.63694	9.35042
0.46	70	37.797	37.2547	-39.7331	-43.2026	9.50086	9.72009
0.47	70	36.4595	36.3279	-40.3035	-43.577	10.1488	10.0894
0.48	70	35.4564	35.4045	-41.3015	-43.9197	10.5808	10.4569
0.49	70	34.2861	34.4844	-41.6818	-44.2317	10.8687	10.8228
0.5	70	33.3666	33.5684	-42.0145	-44.5137	11.2287	11.1868
0.51	70	32.4471	32.6571	-41.9669	-44.7663	11.8047	11.5485
0.52	70	31.8202	31.7517	-42.1095	-44.9899	12.4526	11.9077
0.53	70	30.9843	30.8525	-42.3471	-45.1855	13.0285	12.2643
0.54	70	29.7722	29.9605	-42.5848	-45.3536	13.4605	12.618
0.55	70	28.6437	29.076	-42.6323	-45.4949	13.8925	12.9687
0.56	70	28.0294	28.2009	-42.6798	-45.6099	14.3964	13.3157
0.57	70	27.7535	27.3347	-42.7274	-45.6996	14.8284	13.6593
0.58	70	27.4484	26.4784	-42.7274	-45.7645	14.9724	13.9992
0.59	70	27.0806	25.6328	-42.6798	-45.8055	15.0444	14.3353
0.15	75	61.6622	61.7214	-20.5795	-10.9072	1.94154	0.0687911
0.16	75	62.331	61.3328	-14.4484	-12.7156	0.213692	0.152197
0.17	75	62.0802	60.8968	-12.7374	-14.4356	-0.0742818	0.253189
0.18	75	60.5338	60.4189	-11.6918	-16.0769	-0.866211	0.37015
0.19	75	60.283	59.9032	-12.0245	-17.647	2.80546	0.5017
0.2	75	59.865	59.3532	-13.3553	-19.1523	-0.506243	0.646636
0.21	75	59.6561	58.7716	-16.4921	-20.5978	-0.506243	0.803902
0.22	75	58.3604	58.1608	-20.6745	-21.9877	-1.80213	0.972555
0.23	75	58.0678	57.523	-23.6212	-23.3254	-1.0102	1.15174
0.24	75	57.0647	56.8597	-24.5243	-24.614	-0.938205	1.34069
0.25	75	56.8557	56.1727	-24.3817	-25.8557	-0.866211	1.5387
0.26	75	56.0198	55.4634	-25.4273	-27.0528	-0.794217	1.7451
0.27	75	54.5152	54.733	-25.9501	-28.2069	-0.578237	1.95928
0.28	75	54.9749	53.9827	-26.9007	-29.3195	-0.218269	2.18067
0.29	75	53.6375	53.2137	-27.6136	-30.3918	0.141699	2.40874
0.3	75	56.9393	52.4271	-28.8968	-31.4251	0.285686	2.64297
0.31	75	52.3	51.6238	-29.7048	-32.4202	0.717647	2.88289
0.32	75	51.0462	50.8049	-30.7504	-33.3779	1.14961	3.12802
0.33	75	49.3743	49.9713	-31.701	-34.2991	1.43758	3.37794
0.34	75	50.1267	49.124	-32.7941	-35.1842	2.08552	3.63222
0.35	75	50.879	48.2638	-34.0773	-36.0339	2.87745	3.89046
0.36	75	48.9982	47.3918	-35.1705	-36.8486	3.23742	4.15227
0.37	75	46.9502	46.5087	-36.121	-37.6289	3.66938	4.41728
0.38	75	48.0369	45.6155	-36.0735	-38.3751	4.31733	4.68513
0.39	75	45.9471	44.7132	-36.8815	-39.0876	4.96527	4.95547
0.4	75	45.6127	43.8026	-37.6419	-39.7667	4.89327	5.22796
0.41	75	44.3589	42.8846	-38.6875	-40.4129	5.18125	5.50229
0.42	75	42.1855	41.9601	-38.3073	-41.0264	5.97318	5.77813
0.43	75	41.1824	41.03	-39.0677	-41.6075	5.82919	6.05519
0.44	75	39.9703	40.0953	-39.6856	-42.1567	6.26115	6.33316
0.45	75	38.8001	39.1569	-39.5905	-42.6742	6.8371	6.61178
0.46	75	38.2567	38.2155	-40.2559	-43.1605	7.12507	6.89075
0.47	75	37.8388	37.2723	-40.1609	-43.6157	7.48504	7.16982
0.48	75	36.3759	36.328	-40.7787	-44.0404	7.70102	7.44872
0.49	75	35.6236	35.3836	-41.6342	-44.4348	8.06099	7.72722
0.5	75	34.2026	34.4399	-41.9194	-44.7995	8.56495	8.00506
0.51	75	33.1995	33.4978	-42.2046	-45.1348	8.99691	8.28203
0.52	75	32.071	32.5583	-42.2521	-45.4412	9.42887	8.55789
0.53	75	31.3187	31.6221	-42.3947	-45.7192	9.86083	8.83244
0.54	75	30.3156	30.6902	-42.5848	-45.9692	10.0768	9.10546
0.55	75	29.0199	29.7633	-42.6798	-46.1918	10.2928	9.37678
0.56	75	27.8663	28.8423	-42.6798	-46.3876	10.5808	9.64619
0.57	75	27.3105	27.9279	-42.6323	-46.557	10.8687	9.91353
0.58	75	26.9928	27.021	-42.5848	-46.7008	11.2287	10.1786
0.59	75	26.6083	26.1223	-42.4897	-46.8195	11.6607	10.4413
0.15	80	61.5369	61.6128	-20.532	-10.4308	2.30151	0.035126
0.16	80	62.122	61.2588	-14.4009	-12.1641	-0.218269	0.0847232
0.17	80	61.9548	60.8611	-12.6424	-13.8152	-0.506243	0.145178
0.18	80	60.5756	60.4236	-11.5017	-15.3959	-1.29817	0.215653
0.19	80	60.3248	59.9508	-11.7393	-16.9109	2.44549	0.295237
0.2	80	59.9904	59.4452	-12.4522	-18.3674	-0.722224	0.383295
0.21	80	59.7396	58.9093	-14.5435	-19.7706	-0.722224	0.479236
0.22	80	58.5276	58.3449	-18.6784	-21.1244	-2.0901	0.582527
0.23	80	58.1096	57.7538	-21.9578	-22.432	-1.15419	0.692727
0.24	80	57.0647	57.1372	-24.049	-23.6967	-1.44216	0.809306
0.25	80	56.9811	56.4966	-23.9064	-24.9203	-1.44216	0.931961
0.26	80	56.1452	55.833	-24.7144	-26.105	-1.37017	1.06031
0.27	80	54.6824	55.1474	-25.6649	-27.252	-1.15419	1.19399
0.28	80	55.0585	54.4409	-26.3779	-28.3629	-1.22618	1.33267
0.29	80	53.6793	53.7141	-27.3284	-29.4389	-0.866211	1.47608
0.3	80	57.4409	52.9682	-28.0888	-30.4805	-1.15419	1.6239
0.31	80	53.2195	52.2037	-29.277	-31.4888	-1.22618	1.77584
0.32	80	52.1746	51.4215	-30.085	-32.4644	-1.0102	1.9316
0.33	80	50.0431	50.6227	-31.0356	-33.4073	-0.290263	2.09105
0.34	80	49.9177	49.8078	-31.9861	-34.3185	0.141699	2.25382
0.35	80	50.3774	48.9775	-33.0793	-35.1982	0.717647	2.41967
0.36	80	50.1685	48.133	-34.2674	-36.0463	1.2936	2.58835
0.37	80	47.7025	47.2746	-35.1705	-36.8636	1.65356	2.7597
0.38	80	47.8697	46.4036	-36.1686	-37.6498	1.94154	2.93343
0.39	80	47.0756	45.5205	-36.5488	-38.4054	3.23742	3.10932
0.4	80	46.1143	44.6263	-36.8339	-39.1303	3.81337	3.28714
0.41	80	45.362	43.722	-37.7845	-39.8246	3.66938	3.46672
0.42	80	43.7319	42.8083	-38.6875	-40.4885	4.46131	3.64778
0.43	80	41.9347	41.886	-38.64	-41.1223	5.7572	3.83019
0.44	80	40.9316	40.9564	-39.1628	-41.7257	5.10925	4.01367
0.45	80	39.5524	40.02	-39.7807	-42.2992	5.54122	4.19808
0.46	80	38.7165	39.078	-39.8282	-42.8427	5.97318	4.38319
0.47	80	38.4657	38.1312	-40.2559	-43.3565	6.40514	4.56882
0.48	80	37.588	37.1806	-40.3985	-43.8407	6.47713	4.75477
0.49	80	36.3341	36.2273	-41.0639	-44.2955	6.69311	4.94087
0.5	80	35.331	35.2745	-41.7768	-44.7199	6.62112	5.12665
0.51	80	33.9936	34.3166	-42.1095	-45.1176	6.69311	5.31271
0.52	80	32.8233	33.3595	-42.3471	-45.4862	7.12507	5.49837
0.53	80	31.7366	32.403	-42.4422	-45.8266	7.62903	5.68365
0.54	80	30.9843	31.4506	-42.5848	-46.1382	7.70102	5.86772
0.55	80	29.8976	30.5001	-42.6798	-46.4227	7.77302	6.05121
0.56	80	28.5184	29.553	-42.7274	-46.6802	7.70102	6.23374
0.57	80	27.4024	28.6105	-42.6798	-46.911	7.70102	6.41519
0.58	80	26.8716	27.6702	-42.6323	-47.1166	7.989	6.59605
0.59	80	26.4746	26.7426	-42.5373	-47.2947	8.34896	6.77421
0.15	85	61.4115	61.4731	-20.532	-10.0682	1.94154	0.0224682
0.16	85	61.8294	61.144	-14.4009	-11.7431	-0.362256	0.0470351
0.17	85	61.8294	60.7735	-12.5948	-13.3404	-0.43425	0.0767328
0.18	85	60.5756	60.3662	-11.4066	-14.8692	-1.44216	0.111095
0.19	85	60.2412	59.9239	-11.5968	-16.341	2.22951	0.149939
0.2	85	60.0322	59.4509	-12.072	-17.7566	-0.65023	0.192751
0.21	85	59.6978	58.9485	-13.4503	-19.1229	-0.65023	0.239336
0.22	85	58.653	58.4185	-16.6347	-20.4441	-1.87412	0.289466
0.23	85	57.8588	57.8624	-20.1517	-21.7233	-1.0102	0.34292
0.24	85	57.1901	57.2811	-22.9083	-22.9635	-1.37017	0.399515
0.25	85	56.9811	56.6759	-23.4311	-24.1664	-1.37017	0.459067
0.26	85	56.2288	56.0476	-24.1916	-25.3342	-1.51415	0.521419
0.27	85	54.7242	55.3971	-24.7619	-26.4682	-1.29817	0.586414
0.28	85	55.0585	54.7252	-25.5699	-27.5695	-1.29817	0.653905
0.29	85	53.7629	54.0323	-26.9957	-28.6399	-1.22618	0.723796
0.3	85	57.5245	53.3199	-27.8037	-29.6787	-1.51415	0.795823
0.31	85	53.5539	52.5874	-28.7542	-30.6883	-1.73013	0.87011
0.32	85	52.8434	51.8367	-29.6097	-31.6678	-1.80213	0.946308
0.33	85	50.6282	51.0682	-30.5603	-32.6178	-1.65814	1.02434
0.34	85	50.2938	50.2819	-31.1306	-33.5394	-1.65814	1.10417
0.35	85	49.4579	49.4792	-32.4614	-34.432	-1.94611	1.1856
0.36	85	50.4192	48.6607	-33.4119	-35.2959	-1.08219	1.26855
0.37	85	48.7056	47.8271	-34.41	-36.1313	-0.866211	1.35291
0.38	85	47.8279	46.979	-35.2655	-36.9382	-1.65814	1.43855
0.39	85	47.2846	46.1175	-36.2636	-37.7165	-0.290263	1.52538
0.4	85	46.6576	45.2429	-36.7864	-38.4664	0.933628	1.61329
0.41	85	45.7381	44.3556	-37.1191	-39.1886	1.07762	1.70225
0.42	85	44.6097	43.4589	-37.9746	-39.8806	2.08552	1.79189
0.43	85	42.8124	42.5514	-38.6875	-40.5446	4.02935	1.88235
0.44	85	41.5586	41.6341	-38.9252	-41.1803	3.09343	1.97349
0.45	85	40.3047	40.7084	-39.3054	-41.7874	4.10134	2.06517
0.46	85	39.0926	39.7753	-39.9708	-42.3658	3.88536	2.15729
0.47	85	38.8001	38.8356	-39.9708	-42.9155	5.82919	2.24976
0.48	85	38.3403	37.8899	-40.2559	-43.437	4.74929	2.34251
0.49	85	37.1282	36.9406	-40.5886	-43.9294	5.90118	2.43532
0.5	85	36.1252	35.9871	-41.3015	-44.3938	5.46922	2.52823
0.51	85	34.7459	35.0309	-41.9194	-44.8299	5.61321	2.62111
0.52	85	33.6174	34.0731	-42.2996	-45.238	6.40514	2.71385
0.53	85	32.4053	33.1153	-42.4422	-45.618	6.40514	2.80633
0.54	85	31.5276	32.1564	-42.5848	-45.971	6.62112	2.89863
0.55	85	30.7335	31.1986	-42.6798	-46.2967	6.33314	2.99055
0.56	85	29.5215	30.2443	-42.7844	-46.595	5.61321	3.08186
0.57	85	28.1589	29.2901	-42.7939	-46.8678	6.11716	3.17297
0.58	85	27.1224	28.3472	-42.7274	-47.1118	6.90909	3.26272
0.59	85	26.625	27.4006	-42.6323	-47.3331	7.12507	3.35264
0.15	95	61.4533	61.4741	-20.532	-10.0616	1.14961	-0.0218466
0.16	95	61.704	61.1453	-14.4009	-11.736	-0.362256	-0.0463539
0.17	95	61.7876	60.7752	-12.5473	-13.3329	-0.146275	-0.0759998
0.18	95	60.6174	60.3682	-11.4066	-14.8614	-1.44216	-0.110314
0.19	95	60.2412	59.9264	-11.5492	-16.3329	1.00562	-0.149117
0.2	95	60.074	59.4537	-11.9294	-17.7482	-0.43425	-0.19189
0.21	95	59.5725	58.9518	-13.2602	-19.1144	-1.22618	-0.238439
0.22	95	58.8201	58.4222	-16.4921	-20.4355	-0.866211	-0.288534
0.23	95	57.5663	57.8664	-20.0091	-21.7145	-1.08219	-0.34195
0.24	95	57.3155	57.2855	-23.241	-22.9546	-1.08219	-0.398519
0.25	95	56.8557	56.6807	-22.9559	-24.1575	-1.15419	-0.458042
0.26	95	56.1452	56.0528	-23.8114	-25.3253	-1.51415	-0.520364
0.27	95	54.348	55.4027	-24.3342	-26.4592	-1.37017	-0.58533
0.28	95	54.8496	54.7313	-25.4748	-27.5606	-1.22618	-0.652792
0.29	95	53.5539	54.0387	-27.8512	-28.631	-1.44216	-0.722656
0.3	95	56.9811	53.3267	-28.4691	-29.6698	-1.58615	-0.794654
0.31	95	53.3449	52.5947	-28.8018	-30.6795	-2.0901	-0.868914
0.32	95	52.7598	51.8443	-29.6573	-31.6591	-2.30608	-0.945084
0.33	95	50.6282	51.0759	-30.7504	-32.6095	-2.52206	-1.02311
0.34	95	49.8341	50.2903	-31.796	-33.5309	-2.59406	-1.10289
0.35	95	48.3295	49.488	-32.8416	-34.4236	-2.88203	-1.18429
0.36	95	49.4161	48.6699	-33.9348	-35.2877	-3.02602	-1.26721
0.37	95	48.4548	47.8366	-34.9804	-36.1232	-3.02602	-1.35154
0.38	95	47.7025	46.9889	-35.4081	-36.9303	-3.31399	-1.43715
0.39	95	46.8666	46.1277	-36.121	-37.7088	-3.45798	-1.52394
0.4	95	45.9471	45.2535	-37.1191	-38.459	-3.52997	-1.61182
0.41	95	44.9858	44.3664	-38.0221	-39.1814	-3.38599	-1.70074
0.42	95	44.3589	43.4703	-38.9252	-39.8735	-3.60197	-1.79032
0.43	95	43.4812	42.5628	-38.9252	-40.538	-3.88994	-1.88077
0.44	95	41.8093	41.6458	-38.7826	-41.174	-3.52997	-1.97186
0.45	95	40.1375	40.7203	-39.448	-41.7813	-3.45798	-2.06351
0.46	95	39.1344	39.7874	-40.2559	-42.36	-4.3219	-2.15559
0.47	95	39.0508	38.8479	-40.3985	-42.9101	-3.96193	-2.24801
0.48	95	38.006	37.9024	-40.4936	-43.4319	-3.17	-2.34071
0.49	95	37.1282	36.9532	-40.9213	-43.9247	-4.3939	-2.43348
0.5	95	36.0416	35.9998	-41.5867	-44.3895	-4.3939	-2.52635
0.51	95	34.9549	35.0437	-42.1095	-44.826	-4.24991	-2.61919
0.52	95	33.9518	34.0873	-42.2996	-45.2338	-3.52997	-2.71175
0.53	95	32.8233	33.1281	-42.4897	-45.6148	-5.18582	-2.80431
0.54	95	31.9456	32.1691	-42.6798	-45.9682	-4.46589	-2.89656
0.55	95	31.2351	31.2112	-42.7749	-46.2943	-4.96984	-2.98844
0.56	95	30.232	30.2568	-42.7797	-46.593	-4.68187	-3.07972
0.57	95	28.9363	29.3025	-42.7274	-46.8662	-5.18582	-3.17079
0.58	95	27.7702	28.3566	-42.6798	-47.1116	-4.89785	-3.26076
0.59	95	27.1098	27.409	-42.5848	-47.3334	-5.68978	-3.35076
0.15	100	61.6622	61.6146	-20.532	-10.4216	1.00562	-0.035052
0.16	100	61.913	61.2611	-14.4009	-12.1538	-0.362256	-0.0845212
0.17	100	61.913	60.864	-12.5473	-13.804	-0.146275	-0.144833
0.18	100	60.6591	60.4271	-11.5017	-15.3838	-1.22618	-0.215157
0.19	100	60.283	59.9549	-11.6918	-16.8981	0.501667	-0.294586
0.2	100	60.074	59.4499	-12.2146	-18.3541	-0.65023	-0.382489
0.21	100	59.5725	58.9146	-14.1632	-19.7568	-1.15419	-0.47828
0.22	100	58.7783	58.3508	-18.6308	-21.1101	-0.794217	-0.581427
0.23	100	57.5245	57.7604	-21.8627	-22.4174	-1.08219	-0.69149
0.24	100	57.2737	57.1443	-23.8114	-23.6819	-1.15419	-0.807945
0.25	100	56.7722	56.5043	-23.4787	-24.9052	-1.22618	-0.930485
0.26	100	56.0198	55.8412	-24.049	-26.0897	-1.73013	-1.05873
0.27	100	54.0137	55.1562	-25.1897	-27.2367	-1.58615	-1.19232
0.28	100	54.5988	54.4502	-27.0908	-28.3474	-1.37017	-1.33091
0.29	100	53.2195	53.7239	-28.4215	-29.4234	-1.65814	-1.47426
0.3	100	56.2288	52.9784	-28.5166	-30.465	-1.65814	-1.62202
0.31	100	53.0524	52.2145	-29.277	-31.4733	-2.23409	-1.77393
0.32	100	51.8403	51.4333	-30.3226	-32.4483	-2.52206	-1.92962
0.33	100	50.1685	50.6341	-31.1781	-33.3923	-2.73804	-2.08913
0.34	100	49.1654	49.8199	-32.8416	-34.3032	-2.95402	-2.25172
0.35	100	48.0369	48.9901	-33.9823	-35.1829	-3.17	-2.41769
0.36	100	48.9146	48.1459	-34.9804	-36.0313	-3.38599	-2.58638
0.37	100	47.6189	47.288	-35.7408	-36.8486	-3.52997	-2.75772
0.38	100	46.992	46.4174	-34.9804	-37.635	-3.81795	-2.93146
0.39	100	46.3233	45.5347	-36.6914	-38.3907	-4.03393	-3.10738
0.4	100	45.1948	44.641	-38.0221	-39.1158	-4.3939	-3.28523
0.41	100	44.6514	43.737	-38.735	-39.8103	-4.46589	-3.46484
0.42	100	44.0245	42.8237	-39.8757	-40.4744	-4.46589	-3.64593
0.43	100	42.9378	41.9045	-38.2122	-41.1063	-4.60988	-3.82787
0.44	100	41.1406	40.9725	-38.9252	-41.7119	-4.68187	-4.01189
0.45	100	39.7196	40.0365	-40.0183	-42.2856	-4.68187	-4.19634
0.46	100	39.1344	39.0948	-40.5886	-42.8293	-4.96984	-4.38148
0.47	100	38.5075	38.1484	-40.446	-43.3433	-5.04184	-4.56715
0.48	100	37.4208	37.1982	-41.0639	-43.8277	-5.11383	-4.75314
0.49	100	36.4595	36.2451	-41.4441	-44.2827	-5.40181	-4.93927
0.5	100	35.3728	35.2901	-42.0145	-44.7086	-5.68978	-5.12539
0.51	100	34.4533	34.3372	-42.2996	-45.1042	-5.83377	-5.31074
0.52	100	33.4502	33.3782	-42.4897	-45.4741	-6.33772	-5.49685
0.53	100	32.4889	32.4221	-42.6798	-45.8148	-6.84168	-5.68213
0.54	100	31.7784	31.47	-42.8082	-46.1267	-7.20164	-5.86622
0.55	100	31.0261	30.5211	-42.8509	-46.4109	-8.42553	-6.04947
0.56	100	29.9812	29.5729	-42.8842	-46.6691	-8.49753	-6.23226
0.57	100	28.7691	28.6306	-42.8747	-46.9002	-8.42553	-6.41368
0.58	100	27.8246	27.6932	-42.8082	-47.1053	-8.42553	-6.594
0.59	100	27.3314	26.7631	-42.7274	-47.2845	-9.07348	-6.77272
0.15	105	61.8294	61.7213	-20.532	-10.9077	0.789641	-0.068119
0.16	105	62.122	61.3326	-14.4484	-12.7159	-0.506243	-0.151346
0.17	105	61.9548	60.8964	-12.5948	-14.4368	-0.218269	-0.252218
0.18	105	60.6174	60.4184	-11.6918	-16.0784	-1.0102	-0.369018
0.19	105	60.2412	59.9025	-11.9294	-17.6489	0.0697053	-0.500397
0.2	105	59.9904	59.3523	-12.7849	-19.1545	-0.794217	-0.645151
0.21	105	59.4889	58.7705	-16.397	-20.6005	-1.15419	-0.802248
0.22	105	58.6112	58.1595	-21.0072	-21.9909	-0.938205	-0.970717
0.23	105	57.4409	57.5212	-23.7163	-23.3294	-1.22618	-1.14966
0.24	105	57.1483	56.8577	-23.8114	-24.6183	-1.37017	-1.33849
0.25	105	56.5632	56.1703	-24.2391	-25.8606	-1.51415	-1.5363
0.26	105	55.7273	55.4605	-24.952	-27.0582	-2.0901	-1.74251
0.27	105	53.6375	54.7297	-26.4729	-28.2129	-1.80213	-1.9565
0.28	105	54.0972	54.0237	-27.8987	-28.5258	-1.65814	-2.09509
0.29	105	52.8016	53.2093	-27.6611	-30.3991	-1.94611	-2.40558
0.3	105	54.8078	52.422	-29.182	-31.433	-2.01811	-2.63963
0.31	105	52.5926	51.6173	-30.1801	-32.4297	-2.59406	-2.87954
0.32	105	50.7118	50.7985	-30.6078	-33.387	-2.95402	-3.12432
0.33	105	49.5415	49.9641	-32.0812	-34.3088	-3.17	-3.37408
0.34	105	48.4548	49.1159	-33.7922	-35.1945	-3.52997	-3.62814
0.35	105	48.4548	48.2549	-34.8378	-36.0447	-3.81795	-3.88627
0.36	105	48.0787	47.3821	-35.7883	-36.8599	-4.10592	-4.14789
0.37	105	46.5322	46.4984	-33.6971	-37.6404	-4.53788	-4.41269
0.38	105	46.1143	45.6038	-36.6438	-38.3875	-4.68187	-4.68054
0.39	105	45.4456	44.7004	-37.4518	-39.1005	-5.25782	-4.95076
0.4	105	45.1948	43.7887	-38.8301	-39.78	-5.68978	-5.22316
0.41	105	43.9827	42.8695	-39.6381	-40.4266	-5.61779	-5.49736
0.42	105	43.2722	41.9439	-38.0221	-41.0404	-6.04975	-5.77317
0.43	105	41.8929	41.0247	-38.7826	-41.6724	-6.69769	-5.95511
0.44	105	40.3465	40.0768	-39.9708	-42.1713	-6.84168	-6.32809
0.45	105	39.3434	39.1371	-40.6837	-42.6891	-7.34563	-6.60667
0.46	105	38.6329	38.1946	-40.9688	-43.1754	-7.84959	-6.88561
0.47	105	37.6716	37.2501	-41.3015	-43.6308	-8.06557	-7.16469
0.48	105	36.7103	36.3044	-41.6818	-44.0555	-8.28155	-7.44365
0.49	105	35.6654	35.3587	-42.062	-44.45	-8.71351	-7.72219
0.5	105	34.7041	34.4133	-42.2046	-44.8148	-8.8575	-8.00032
0.51	105	33.7846	33.4703	-42.3947	-45.1498	-9.28946	-8.27717
0.52	105	32.9069	32.5299	-42.5848	-45.4559	-9.28946	-8.55298
0.53	105	32.1128	31.5927	-42.6798	-45.7336	-9.43344	-8.82756
0.54	105	31.4858	30.6596	-42.6323	-45.9833	-9.43344	-9.10067
0.55	105	30.7335	29.7316	-42.6323	-46.2055	-9.86541	-9.37207
0.56	105	29.6468	28.808	-42.5848	-46.4013	-10.4414	-9.64206
0.57	105	28.6437	27.8921	-42.5373	-46.5704	-11.0893	-9.90965
0.58	105	27.9917	26.9847	-42.4897	-46.7135	-11.4493	-10.1747
0.59	105	27.5989	26.0865	-42.3947	-46.8312	-11.7372	-10.437
0.15	110	61.9548	61.796	-20.532	-11.5097	0.645654	-0.132146
0.16	110	62.2474	61.361	-14.4484	-13.4081	-0.65023	-0.262003
0.17	110	61.9548	60.8739	-12.6899	-15.211	-0.362256	-0.417613
0.18	110	60.492	60.342	-12.072	-16.9241	-0.794217	-0.59612
0.19	110	60.1158	59.77	-12.3572	-18.5565	-0.290263	-0.795341
0.2	110	59.9486	59.162	-14.2108	-20.1149	-1.0102	-1.01336
0.21	110	59.2799	58.5214	-20.0091	-21.6047	-1.15419	-1.24843
0.22	110	58.3186	57.8514	-23.0509	-23.0298	-1.22618	-1.49896
0.23	110	57.1901	57.1544	-24.2866	-24.3943	-1.44216	-1.76358
0.24	110	56.8557	56.4322	-25.1421	-25.7025	-1.87412	-2.04141
0.25	110	56.1034	55.6887	-24.9996	-26.9534	-2.01811	-2.33009
0.26	110	55.8109	54.9239	-26.2828	-28.1527	-2.66605	-2.62969
0.27	110	53.0106	54.1398	-27.2334	-29.3021	-2.16209	-2.93906
0.28	110	53.2613	53.3383	-27.8037	-30.4026	-2.23409	-3.25686
0.29	110	51.9657	52.5206	-28.7067	-31.4563	-3.09801	-3.58262
0.3	110	54.139	51.6881	-29.5147	-32.4644	-3.02602	-3.91546
0.31	110	51.1716	50.8418	-30.1325	-33.4287	-3.96193	-4.25468
0.32	110	49.9177	49.9832	-31.0831	-34.3497	-4.3939	-4.5995
0.33	110	48.9146	49.1148	-33.0793	-35.2274	-4.75386	-4.94878
0.34	110	48.2459	48.2334	-34.4576	-36.067	-5.40181	-5.30353
0.35	110	48.4548	47.3442	-35.5032	-36.8652	-7.27364	-5.6614
0.36	110	46.7412	46.4468	-34.7427	-37.6242	-4.24991	-6.02282
0.37	110	45.5292	45.5424	-34.8378	-38.3448	-5.90576	-6.38699
0.38	110	45.153	44.6317	-36.929	-39.0277	-6.6257	-6.75338
0.39	110	45.6127	43.7158	-38.735	-39.6738	-5.83377	-7.12163
0.4	110	44.0663	42.7955	-39.3054	-40.2836	-6.19373	-7.49127
0.41	110	43.1886	41.8717	-38.5925	-40.8579	-6.69769	-7.86193
0.42	110	42.3945	40.9452	-38.735	-41.3973	-6.40971	-8.23324
0.43	110	40.9316	40.0172	-40.351	-41.9022	-7.27364	-8.60472
0.44	110	39.5942	39.0881	-40.8738	-42.3736	-7.20164	-8.97618
0.45	110	38.8837	38.1591	-41.1114	-42.8118	-7.77759	-9.34714
0.46	110	37.7134	37.2319	-41.3015	-43.2171	-8.35354	-9.71697
0.47	110	36.7521	36.3044	-41.4441	-43.5914	-8.64152	-10.0864
0.48	110	35.8744	35.3818	-41.8243	-43.9333	-9.36145	-10.4538
0.49	110	35.1221	34.4597	-41.9669	-44.2457	-9.72142	-10.8202
0.5	110	34.1608	33.543	-42.1095	-44.5275	-10.1534	-11.1844
0.51	110	33.2831	32.6313	-42.2996	-44.7798	-10.8733	-11.5463
0.52	110	32.4471	31.7245	-42.2996	-45.0034	-10.9453	-11.9061
0.53	110	31.6112	30.8257	-42.3947	-45.1985	-10.9453	-12.2625
0.54	110	31.0679	29.9332	-42.4422	-45.3662	-11.3053	-12.6164
0.55	110	30.5245	29.0487	-42.3947	-45.5071	-12.0252	-12.9671
0.56	110	29.5632	28.1728	-42.3471	-45.6218	-12.6732	-13.3145
0.57	110	28.6855	27.3062	-42.2996	-45.7111	-13.1051	-13.6583
0.58	110	28.1422	26.4496	-42.2521	-45.7757	-13.3931	-13.9985
0.59	110	27.8413	25.6036	-42.2046	-45.8163	-13.7531	-14.3347
0.15	115	62.0384	61.8351	-20.532	-12.2304	0.429673	-0.238603
0.16	115	62.3728	61.3403	-14.5435	-14.2347	-0.794217	-0.432818
0.17	115	61.8712	60.7894	-12.88	-16.1265	-0.43425	-0.662124
0.18	115	60.3248	60.1901	-12.5948	-17.9161	-0.722224	-0.922447
0.19	115	59.9068	59.5482	-13.2602	-19.6125	-0.65023	-1.2104
0.2	115	59.865	58.8699	-18.2031	-21.2205	-1.37017	-1.5225
0.21	115	58.9455	58.1584	-22.338	-22.7487	-1.37017	-1.85661
0.22	115	57.8588	57.4183	-24.4292	-24.1998	-1.65814	-2.20981
0.23	115	56.6886	56.6529	-25.4273	-25.5784	-1.94611	-2.57997
0.24	115	56.187	55.865	-25.76	-26.8884	-2.59406	-2.9652
0.25	115	55.6437	55.0569	-26.0452	-28.1337	-2.59406	-3.3637
0.26	115	56.5632	54.2321	-26.9957	-29.3155	-3.52997	-3.77376
0.27	115	51.5477	53.3912	-27.3284	-30.4384	-2.88203	-4.19412
0.28	115	52.5508	52.5366	-28.4215	-31.5043	-3.60197	-4.62339
0.29	115	51.7149	51.6702	-29.0869	-32.5152	-4.53788	-5.06031
0.3	115	53.0941	50.7934	-29.5147	-33.473	-4.96984	-5.50375
0.31	115	50.1685	49.9077	-30.3226	-34.3798	-5.83377	-5.95278
0.32	115	49.3325	49.0144	-32.0812	-35.2374	-5.4738	-6.40645
0.33	115	48.413	48.1147	-33.6971	-36.0474	-6.26573	-6.86392
0.34	115	47.9951	47.2098	-34.8378	-36.8112	-6.19373	-7.32443
0.35	115	47.3682	46.3007	-34.2674	-37.5304	-10.1534	-7.78726
0.36	115	45.3202	45.3883	-34.6952	-38.2063	-3.60197	-8.25185
0.37	115	44.8604	44.4738	-36.7864	-38.8401	-7.7056	-8.71748
0.38	115	45.7799	43.558	-38.4974	-39.433	-7.63361	-9.18362
0.39	115	44.0245	42.6419	-38.9727	-39.9862	-7.92158	-9.64977
0.4	115	43.314	41.7261	-38.2122	-40.5006	-6.69769	-10.1154
0.41	115	42.6035	40.8114	-39.8757	-40.9776	-8.64152	-10.5803
0.42	115	41.6422	39.8993	-40.351	-41.4177	-10.5133	-11.0436
0.43	115	40.0539	38.9881	-40.5886	-41.823	-9.9374	-11.5061
0.44	115	39.5106	38.0836	-40.8263	-42.1919	-10.6573	-11.9649
0.45	115	38.0477	37.182	-40.9213	-42.5277	-11.8812	-12.422
0.46	115	36.8775	36.2853	-41.1114	-42.8305	-10.8733	-12.8764
0.47	115	35.6236	35.3944	-41.4441	-43.1011	-11.6652	-13.3276
0.48	115	35.5818	34.5099	-41.5392	-43.3404	-12.7451	-13.7755
0.49	115	34.5787	33.6328	-41.5867	-43.5491	-12.3852	-14.2197
0.5	115	33.8264	32.7635	-41.7293	-43.7282	-13.3211	-14.6599
0.51	115	32.9069	31.9027	-41.8719	-43.8784	-13.7531	-15.0958
0.52	115	31.9874	31.051	-41.9194	-44.0005	-14.473	-15.5273
0.53	115	31.1515	30.2093	-41.9194	-44.0955	-15.1929	-15.954
0.54	115	30.9007	29.378	-41.9669	-44.164	-15.9849	-16.3759
0.55	115	30.441	28.5579	-41.9669	-44.207	-16.6328	-16.7925
0.56	115	29.605	27.7495	-42.0145	-44.2253	-17.3527	-17.2037
0.57	115	28.8109	26.9535	-42.0145	-44.2198	-18.2167	-17.6094
0.58	115	28.3512	26.1703	-42.0145	-44.1912	-18.9366	-18.0094
0.59	115	28.1464	25.4005	-41.9669	-44.1406	-19.8005	-18.4035
0.15	120	62.122	61.8349	-20.5795	-13.0755	0.141699	-0.40869
0.16	120	62.4564	61.2651	-14.591	-15.1965	-0.866211	-0.69194
0.17	120	61.704	60.6341	-13.2127	-17.1856	-0.362256	-1.02138
0.18	120	60.0322	59.9509	-13.4979	-19.0551	-0.794217	-1.39113
0.19	120	59.5307	59.224	-16.0168	-20.8121	-0.866211	-1.79544
0.2	120	59.7814	58.46	-21.6251	-22.4643	-1.80213	-2.22954
0.21	120	58.4022	57.6648	-24.0965	-24.0181	-1.87412	-2.68921
0.22	120	57.1901	56.8433	-25.4273	-25.4794	-2.30608	-3.17072
0.23	120	55.8945	56	-25.9976	-26.853	-2.88203	-3.67067
0.24	120	55.1839	55.1381	-25.855	-28.1443	-3.38599	-4.18626
0.25	120	55.7273	54.2609	-26.9482	-29.3577	-3.31399	-4.71529
0.26	120	55.3093	53.3719	-27.471	-30.4962	-4.53788	-5.25473
0.27	120	50.7118	52.4726	-28.374	-31.5647	-4.3219	-5.80321
0.28	120	51.4223	51.5659	-28.8493	-32.5658	-5.68978	-6.35854
0.29	120	52.3836	50.6536	-29.0869	-33.5029	-6.19373	-6.91931
0.3	120	51.7149	49.7372	-29.8474	-34.3791	-6.76968	-7.48394
0.31	120	49.3325	48.8185	-31.3683	-35.1969	-6.40971	-8.05167
0.32	120	48.622	47.8985	-32.7466	-35.9591	-7.34563	-8.62093
0.33	120	47.8697	46.9787	-33.8397	-36.668	-8.64152	-9.19095
0.34	120	47.2428	46.06	-33.507	-37.3259	-9.21746	-9.76081
0.35	120	45.5292	45.1435	-35.1705	-37.9348	-10.0094	-10.3298
0.36	120	45.8217	44.2305	-36.929	-38.4965	-9.36145	-10.897
0.37	120	45.6963	43.3205	-37.9746	-39.0135	-11.4493	-11.4624
0.38	120	44.1081	42.4157	-38.1647	-39.4869	-12.4572	-12.0248
0.39	120	43.314	41.5163	-38.7826	-39.9184	-9.50544	-12.584
0.4	120	42.8124	40.623	-39.3054	-40.3095	-14.401	-13.1395
0.41	120	41.8929	39.7364	-39.6381	-40.6618	-12.6732	-13.6909
0.42	120	40.6809	38.8567	-40.0183	-40.9769	-14.113	-14.2381
0.43	120	40.2211	37.9862	-40.2559	-41.2553	-14.617	-14.7798
0.44	120	38.6747	37.1237	-40.446	-41.4989	-14.401	-15.3166
0.45	120	37.4208	36.2708	-40.8738	-41.7086	-15.5529	-15.8477
0.46	120	35.9162	35.4251	-41.0164	-41.8865	-15.7689	-16.3745
0.47	120	35.6654	34.5938	-40.6362	-42.0317	-16.9208	-16.8929
0.48	120	35.0385	33.7719	-40.7787	-42.147	-18.0007	-17.4059
0.49	120	34.119	32.9613	-40.9213	-42.2329	-18.5046	-17.9123
0.5	120	33.4084	32.1627	-41.1114	-42.2905	-18.9366	-18.4119
0.51	120	32.4889	31.3768	-41.1114	-42.3208	-20.0165	-18.9044
0.52	120	31.6948	30.6041	-40.9213	-42.3249	-21.0244	-19.3895
0.53	120	31.4023	29.845	-40.9213	-42.3037	-21.5284	-19.867
0.54	120	31.3187	29.1002	-40.9213	-42.2583	-22.3203	-20.3369
0.55	120	30.5245	28.3701	-40.9688	-42.1897	-22.9682	-20.7987
0.56	120	29.6886	27.6552	-40.9688	-42.099	-22.8242	-21.2524
0.57	120	29.1871	26.9559	-40.7312	-41.9871	-23.1122	-21.6978
0.58	120	29.0199	26.2723	-40.6362	-41.8551	-23.4002	-22.1348
0.59	120	28.8109	25.6061	-40.5886	-41.704	-24.3361	-22.563
0.15	125	62.1638	61.7915	-20.627	-14.0392	-0.146275	-0.666248
0.16	125	62.5399	61.13	-14.7336	-16.2801	-1.08219	-1.07034
0.17	125	61.4115	60.4023	-13.7355	-18.3631	-0.0742818	-1.53317
0.18	125	59.6561	59.619	-14.9712	-20.3037	-1.08219	-2.0464
0.19	125	59.0709	58.7946	-20.1993	-22.1021	-1.08219	-2.59897
0.2	125	59.6978	57.9329	-23.6212	-23.7777	-2.23409	-3.18691
0.21	125	57.5663	57.0445	-25.4273	-25.3318	-2.88203	-3.80182
0.22	125	56.1034	56.1373	-26.0927	-26.7701	-3.17	-4.43732
0.23	125	54.8496	55.2137	-25.7125	-28.1041	-4.10592	-5.0905
0.24	125	54.557	54.2792	-26.4254	-29.3389	-4.53788	-5.75679
0.25	125	54.9332	53.3376	-27.5185	-30.4807	-4.60988	-6.43276
0.26	125	52.7598	52.3919	-28.5166	-31.5352	-5.32981	-7.11548
0.27	125	51.088	51.4452	-28.7542	-32.5074	-6.04975	-7.80231
0.28	125	50.9626	50.499	-28.8968	-33.4029	-6.91367	-8.49156
0.29	125	52.509	49.5557	-29.5622	-34.2257	-7.12965	-9.18106
0.3	125	50.9626	48.6169	-30.9405	-34.9801	-8.8575	-9.86938
0.31	125	48.5384	47.6777	-32.0812	-35.675	-8.42553	-10.5595
0.32	125	48.0787	46.7575	-32.8891	-36.2993	-9.28946	-11.2376
0.33	125	46.6994	45.8362	-33.5545	-36.8729	-10.2254	-11.9175
0.34	125	46.6158	44.9293	-35.2655	-37.3881	-10.8733	-12.5882
0.35	125	46.6576	44.0289	-36.5963	-37.8537	-10.2974	-13.255
0.36	125	45.7381	43.1386	-37.1666	-38.2701	-12.5292	-13.9152
0.37	125	44.6932	42.2587	-37.832	-38.64	-13.0331	-14.5684
0.38	125	44.2335	41.3901	-38.0697	-38.9653	-13.969	-15.2145
0.39	125	43.1886	40.5331	-38.3073	-39.2483	-16.5608	-15.8526
0.4	125	41.8511	39.6883	-38.64	-39.4909	-17.2087	-16.4825
0.41	125	40.8898	38.8562	-38.9727	-39.6949	-16.6328	-17.1036
0.42	125	39.9703	38.0366	-39.1628	-39.8621	-18.2167	-17.7164
0.43	125	39.0508	37.23	-39.4955	-39.9941	-19.4405	-18.3205
0.44	125	38.1313	36.4377	-39.9708	-40.0923	-19.3686	-18.915
0.45	125	37.0029	35.6599	-40.2084	-40.1582	-20.2325	-19.4997
0.46	125	36.3341	34.8962	-40.0658	-40.1933	-21.4564	-20.0751
0.47	125	36.0416	34.1478	-39.7807	-40.1989	-22.2483	-20.6404
0.48	125	35.0385	33.4141	-39.7331	-40.1764	-22.2483	-21.196
0.49	125	34.1608	32.6985	-39.8757	-40.1268	-22.5363	-21.7398
0.5	125	33.4084	31.9981	-39.8757	-40.0519	-23.0402	-22.2738
0.51	125	32.8651	31.3144	-39.7807	-39.9526	-23.6162	-22.7969
0.52	125	32.9069	30.6481	-39.7807	-39.8303	-23.6162	-23.309
0.53	125	32.6561	29.9992	-39.7807	-39.6862	-23.9761	-23.8099
0.54	125	31.9456	29.3685	-39.7807	-39.5216	-24.5521	-24.2994
0.55	125	31.1933	28.7558	-39.7331	-39.3377	-25.056	-24.7776
0.56	125	30.8589	28.1619	-39.6856	-39.1358	-25.488	-25.244
0.57	125	30.9007	27.5868	-39.5905	-38.9172	-25.992	-25.6987
0.58	125	30.7335	27.0311	-39.4004	-38.6829	-26.2799	-26.1416
0.59	125	30.5245	26.4936	-39.1628	-38.4343	-26.7119	-26.5731
0.15	130	62.2056	61.7236	-20.6745	-15.0459	-0.218269	-1.03465
0.16	130	62.5399	60.9573	-14.8286	-17.3994	-2.45007	-1.59838
0.17	130	61.0771	60.121	-14.4959	-19.561	0.0697053	-2.23391
0.18	130	59.1963	59.2303	-17.4902	-21.5441	-1.65814	-2.92718
0.19	130	58.5694	58.3023	-22.4806	-23.3537	-1.73013	-3.66306
0.2	130	59.4471	57.3451	-24.9996	-25.0078	-3.31399	-4.43325
0.21	130	56.5214	56.3691	-26.3779	-26.5157	-4.89785	-5.22819
0.22	130	54.9749	55.382	-26.2353	-27.8876	-4.75386	-6.04032
0.23	130	54.557	54.3895	-26.3303	-29.1343	-5.68978	-6.86387
0.24	130	54.3062	53.3973	-26.9957	-30.2642	-6.5537	-7.69328
0.25	130	53.7629	52.4091	-28.5166	-31.2863	-6.40971	-8.52459
0.26	130	51.6731	51.4276	-28.8018	-32.2093	-6.48171	-9.35491
0.27	130	50.5864	50.4558	-28.9919	-33.0401	-8.71351	-10.1811
0.28	130	50.8372	49.4952	-29.3246	-33.7857	-8.49753	-11.0015
0.29	130	51.4223	48.5448	-30.5603	-34.4543	-10.1534	-11.8162
0.3	130	50.7954	47.6132	-31.5584	-35.0458	-10.4414	-12.6181
0.31	130	49.8759	46.6948	-32.4139	-35.5703	-10.9453	-13.4112
0.32	130	49.4997	45.7914	-33.4595	-36.0314	-11.4493	-14.1938
0.33	130	48.9564	44.9038	-34.6952	-36.4332	-11.8812	-14.965
0.34	130	48.4966	44.0294	-35.7883	-36.7809	-12.8891	-15.7267
0.35	130	47.9533	43.1783	-36.2636	-37.0733	-14.329	-16.4708
0.36	130	47.7861	42.3409	-36.929	-37.3182	-15.6969	-17.2046
0.37	130	47.5771	41.5208	-37.4518	-37.517	-16.8488	-17.9254
0.38	130	46.2397	40.7183	-37.4993	-37.6724	-18.6486	-18.6329
0.39	130	45.1112	39.9334	-37.5944	-37.7868	-19.5845	-19.3269
0.4	130	43.9827	39.1666	-37.8795	-37.8625	-20.7364	-20.0071
0.41	130	41.684	38.4179	-38.0697	-37.9016	-21.9603	-20.6735
0.42	130	39.9703	37.6887	-38.0697	-37.9061	-22.6803	-21.325
0.43	130	38.6747	36.9763	-38.0697	-37.8782	-22.3923	-21.9638
0.44	130	37.5462	36.284	-37.9746	-37.8194	-22.8962	-22.5874
0.45	130	36.7939	35.611	-37.9746	-37.7316	-23.7602	-23.1963
0.46	130	36.3341	34.9574	-38.1172	-37.6165	-24.6961	-23.7906
0.47	130	35.6236	34.3238	-38.2122	-37.4758	-24.2641	-24.3699
0.48	130	34.9131	33.7113	-38.2122	-37.3112	-25.488	-24.9332
0.49	130	34.3697	33.1175	-38.2122	-37.124	-25.92	-25.483
0.5	130	33.9518	32.5451	-37.9746	-36.9162	-26.5679	-26.0166
0.51	130	33.8264	31.9939	-37.6894	-36.6893	-27.0719	-26.5346
0.52	130	33.6592	31.4641	-37.4518	-36.4448	-27.5758	-27.0366
0.53	130	33.0741	30.9534	-37.3092	-36.1839	-28.0078	-27.5248
0.54	130	32.4889	30.4672	-37.1666	-35.9091	-28.3677	-27.9948
0.55	130	32.071	29.9975	-37.0241	-35.6202	-28.8285	-28.4531
0.56	130	31.9874	29.5569	-37.1191	-35.3219	-29.2605	-28.8894
0.57	130	31.6948	29.1341	-36.929	-35.0126	-29.8148	-29.3132
0.58	130	31.2351	28.7326	-36.2636	-34.6949	-30.326	-29.7214
0.59	130	30.9425	28.3526	-35.9309	-34.3702	-30.5636	-30.114
0.15	135	62.2474	61.62	-20.7221	-16.1419	-0.00228827	-1.56747
0.16	135	62.5817	60.7334	-15.0187	-18.5896	-4.46589	-2.34436
0.17	135	60.6174	59.7792	-15.4465	-20.7921	-0.506243	-3.20219
0.18	135	58.653	58.7783	-19.9616	-22.7681	-2.73804	-4.11939
0.19	135	58.1514	57.749	-24.049	-24.5336	-3.67396	-5.07697
0.2	135	58.9455	56.7052	-26.1877	-26.1061	-5.18582	-6.0601
0.21	135	55.6855	55.6585	-26.7581	-27.5017	-6.5537	-7.05649
0.22	135	54.4734	54.6155	-26.568	-28.7386	-6.91367	-8.05844
0.23	135	54.5988	53.584	-26.9482	-29.8295	-7.92158	-9.05738
0.24	135	53.9719	52.5671	-28.3265	-30.7898	-9.21746	-10.0493
0.25	135	52.7598	51.5671	-28.8493	-31.6326	-9.14547	-11.0312
0.26	135	50.7118	50.5909	-29.1345	-32.3649	-11.8812	-11.9958
0.27	135	50.0013	49.6339	-29.277	-33.0017	-11.1613	-12.9467
0.28	135	50.2521	48.7004	-30.3702	-33.5489	-11.3053	-13.8793
0.29	135	50.6282	47.7901	-31.5108	-34.0152	-12.1692	-14.7934
0.3	135	50.1267	46.9039	-31.8911	-34.4069	-14.329	-15.6877
0.31	135	49.6669	46.0405	-32.8891	-34.7311	-14.113	-16.5631
0.32	135	49.4579	45.2012	-33.9823	-34.9923	-16.4888	-17.4181
0.33	135	49.1654	44.3858	-34.8378	-35.1956	-18.0007	-18.2528
0.34	135	48.9146	43.594	-35.4081	-35.3455	-18.0007	-19.0672
0.35	135	48.7474	42.8257	-35.7408	-35.4458	-19.4405	-19.8611
0.36	135	48.7892	42.081	-36.3111	-35.5001	-21.2404	-20.6345
0.37	135	48.2459	41.3587	-36.8339	-35.5119	-22.1763	-21.3885
0.38	135	47.3682	40.6067	-36.929	-35.5176	-22.6803	-22.1953
0.39	135	46.6994	39.9331	-36.7864	-35.4508	-23.7602	-22.9068
0.4	135	45.1948	39.2846	-36.6438	-35.3499	-23.7602	-23.596
0.41	135	42.9378	38.6597	-36.6438	-35.2175	-24.3361	-24.2646
0.42	135	40.8898	38.0584	-36.3587	-35.056	-24.8401	-24.9124
0.43	135	39.5106	37.4811	-36.1686	-34.8678	-25.92	-25.5391
0.44	135	38.4239	36.9272	-36.0735	-34.655	-26.5679	-26.1455
0.45	135	37.5462	36.3973	-35.9309	-34.4197	-27.0719	-26.7307
0.46	135	36.8357	35.892	-36.1686	-34.1644	-28.0078	-27.2943
0.47	135	36.2505	35.4094	-36.121	-33.8906	-28.3677	-27.8383
0.48	135	35.7072	34.9513	-35.6933	-33.6008	-28.7493	-28.3608
0.49	135	35.3728	34.5171	-35.3606	-33.2969	-29.1165	-28.8625
0.5	135	35.1639	34.1067	-35.0754	-32.9809	-29.57	-29.3434
0.51	135	34.8713	33.7198	-34.6952	-32.6546	-30.1676	-29.8037
0.52	135	34.5369	33.3563	-34.1249	-32.32	-30.398	-30.2436
0.53	135	34.2026	33.0159	-33.6021	-31.9789	-30.542	-30.6635
0.54	135	33.9936	32.6982	-33.5545	-31.6329	-30.7651	-31.0635
0.55	135	33.8264	32.4027	-33.6971	-31.2838	-30.7723	-31.4441
0.56	135	33.6174	32.1291	-34.0298	-30.9331	-30.7867	-31.8057
0.57	135	33.2413	31.8769	-34.5526	-30.5822	-30.7651	-32.1486
0.58	135	32.9069	31.6453	-34.7427	-30.2328	-30.7003	-32.4734
0.59	135	32.7397	31.4343	-34.4576	-29.8857	-30.6715	-32.7809
0.15	140	63.0833	62.6906	-20.8646	-17.5192	0.285686	-1.94584
0.16	140	64.17	61.6794	-15.3039	-20.1511	-4.82586	-2.99595
0.17	140	61.7458	60.5847	-16.9674	-22.4852	-1.15419	-4.16304
0.18	140	59.4889	59.4366	-22.1479	-24.534	-4.3219	-5.41161
0.19	140	58.026	58.2545	-25.76	-26.3224	-5.4738	-6.71741
0.2	140	59.2799	57.0612	-27.4235	-27.8641	-7.20164	-8.0533
0.21	140	56.4796	55.8693	-25.9976	-29.1825	-7.84959	-9.40332
0.22	140	54.9332	54.6895	-28.6117	-30.2979	-9.43344	-10.7537
0.23	140	54.4734	53.5298	-29.0869	-31.2294	-10.5853	-12.0939
0.24	140	54.139	52.3962	-28.5641	-31.9945	-11.7372	-13.4162
0.25	140	52.8852	51.2926	-29.4672	-32.6091	-12.3852	-14.7148
0.26	140	50.879	50.2223	-29.99	-33.0876	-14.833	-15.9853
0.27	140	49.7923	49.1878	-31.3683	-33.4423	-15.1929	-17.2238
0.28	140	49.6669	48.1901	-31.5108	-33.6851	-15.7689	-18.4286
0.29	140	49.8341	47.2316	-32.0812	-33.8257	-19.6565	-19.5966
0.3	140	49.8341	46.3125	-32.7941	-33.8737	-19.4405	-20.7268
0.31	140	49.4997	45.4341	-33.7446	-33.8375	-21.3124	-21.8172
0.32	140	49.249	44.598	-33.4595	-33.7249	-23.3282	-22.8662
0.33	140	48.9982	43.8034	-33.7446	-33.5435	-23.8322	-23.8738
0.34	140	48.7892	43.0527	-33.8872	-33.3002	-24.6241	-24.8373
0.35	140	48.6638	42.3462	-34.3625	-33.0022	-25.272	-25.7562
0.36	140	48.6638	41.6847	-34.4576	-32.6562	-25.848	-26.6293
0.37	140	48.3295	41.0674	-34.0773	-32.2686	-26.4239	-27.4571
0.38	140	47.9115	40.4979	-34.0773	-31.847	-27.0719	-28.2353
0.39	140	47.7443	39.9727	-33.9823	-31.397	-27.7918	-28.9675
0.4	140	46.8666	39.4928	-33.7922	-30.9253	-28.3677	-29.6523
0.41	140	45.4038	39.0576	-33.7922	-30.4383	-28.7493	-30.29
0.42	140	43.8573	38.6659	-33.8872	-29.9417	-29.3253	-30.8813
0.43	140	42.0601	38.3164	-33.9348	-29.4413	-29.9732	-31.4274
0.44	140	40.3883	38.0072	-33.8397	-28.942	-30.1244	-31.9299
0.45	140	39.3016	37.7365	-33.9348	-28.4485	-29.5196	-32.3904
0.46	140	38.6747	37.5018	-34.0298	-27.9644	-29.5124	-32.8115
0.47	140	38.2149	37.3009	-34.0773	-27.4934	-29.4261	-33.1949
0.48	140	37.7552	37.1311	-34.0773	-27.0377	-29.5052	-33.5437
0.49	140	37.4626	36.9901	-34.1249	-26.5997	-29.5196	-33.8601
0.5	140	37.2954	36.8752	-34.1724	-26.1806	-29.4261	-34.1467
0.51	140	37.1282	36.7843	-34.3625	-25.7815	-29.2965	-34.4061
0.52	140	37.0864	36.7149	-34.6477	-25.4029	-29.1597	-34.6405
0.53	140	37.0864	36.665	-35.0279	-25.0449	-29.0517	-34.8524
0.54	140	37.0029	36.6328	-34.9328	-24.7074	-28.9797	-35.0436
0.55	140	36.8775	36.6164	-34.1724	-24.39	-28.9005	-35.2163
0.56	140	36.8357	36.6146	-33.4595	-24.0923	-28.8357	-35.3718
0.57	140	36.8357	36.6255	-32.6515	-23.8133	-28.7493	-35.5125
0.58	140	36.8357	36.6483	-32.4139	-23.5526	-28.6629	-35.6389
0.59	140	36.8357	36.6819	-32.4614	-23.3094	-28.5837	-35.7528
0.15	145	63.2087	62.7525	-21.0548	-18.6645	0.645654	-2.88782
0.16	145	64.3372	61.5838	-15.6366	-21.3218	-4.60988	-4.34239
0.17	145	61.5369	60.3299	-18.5833	-23.5996	-2.73804	-5.94052
0.18	145	59.0709	59.0257	-24.7619	-25.5166	-6.19373	-7.63363
0.19	145	57.4827	57.7002	-26.8531	-27.0956	-7.63361	-9.38067
0.2	145	59.1127	56.3764	-28.279	-28.3626	-10.0094	-11.1488
0.21	145	55.9362	55.0725	-25.76	-29.3446	-12.0252	-12.9117
0.22	145	54.9332	53.8028	-29.4196	-30.0681	-12.7451	-14.6485
0.23	145	54.1808	52.5782	-28.5166	-30.5583	-16.1288	-16.343
0.24	145	53.6375	51.4069	-28.6592	-30.8396	-16.8488	-17.9829
0.25	145	52.1329	50.2976	-29.7048	-30.9337	-17.9287	-19.5555
0.26	145	50.5028	49.2526	-30.7979	-30.8628	-20.5924	-21.0565
0.27	145	49.4161	48.2764	-32.1762	-30.6466	-21.3844	-22.4784
0.28	145	49.2072	47.3735	-31.4633	-30.3045	-23.0402	-23.8143
0.29	145	49.3743	46.5457	-31.3207	-29.8555	-23.8322	-25.0602
0.3	145	49.5415	45.796	-31.4158	-29.3189	-24.6241	-26.2107
0.31	145	49.3743	45.1222	-31.7485	-28.7128	-25.56	-27.2668
0.32	145	49.1236	44.5283	-31.9861	-28.0579	-25.92	-28.222
0.33	145	49.04	44.0138	-32.1762	-27.3745	-26.7839	-29.0758
0.34	145	49.1654	43.578	-32.4139	-26.6831	-27.3598	-29.8291
0.35	145	49.249	43.2188	-32.4614	-26.0032	-27.6478	-30.4852
0.36	145	49.1654	42.9322	-32.5089	-25.3514	-28.0798	-31.0503
0.37	145	49.04	42.7126	-32.5564	-24.7402	-28.7349	-31.5331
0.38	145	48.9982	42.5526	-32.5564	-24.1775	-29.3109	-31.9437
0.39	145	48.7892	42.4441	-32.5564	-23.6667	-29.2245	-32.2922
0.4	145	48.2877	42.3787	-32.5089	-23.2076	-28.8933	-32.5888
0.41	145	47.6189	42.349	-32.1762	-22.798	-28.4397	-32.8415
0.42	145	46.783	42.3472	-31.7485	-22.4331	-28.0078	-33.0586
0.43	145	45.4874	42.3679	-31.2732	-22.1088	-27.9358	-33.2455
0.44	145	44.2335	42.4053	-30.5128	-21.8199	-27.8638	-33.4076
0.45	145	43.523	42.4556	-29.2295	-21.5621	-27.8638	-33.5487
0.46	145	43.0632	42.5155	-26.8056	-21.3313	-27.8638	-33.672
0.47	145	42.7706	42.5825	-25.0946	-21.124	-27.7198	-33.7802
0.48	145	42.7289	42.6549	-24.3342	-20.9374	-27.5758	-33.8753
0.49	145	42.8124	42.7315	-23.0984	-20.7691	-27.5038	-33.9591
0.5	145	42.8542	42.8115	-22.4806	-20.617	-27.3598	-34.0329
0.51	145	42.896	43.0639	-22.0053	-20.508	-27.2878	-33.8419
0.52	145	43.1468	43.1431	-21.6726	-20.3752	-27.0719	-33.9034
0.53	145	43.2304	43.2258	-21.4825	-20.2557	-27.2159	-33.9572
0.54	145	43.1886	43.3117	-21.3874	-20.1483	-27.0719	-34.004
0.55	145	43.1886	43.4005	-21.2924	-20.0519	-27.1439	-34.0442
0.56	145	43.1886	43.4923	-21.0548	-19.9655	-27.0719	-34.0783
0.57	145	43.2304	43.5869	-20.9597	-19.8886	-27.0719	-34.1066
0.58	145	43.2722	43.6844	-20.8646	-19.8203	-27.0719	-34.1293
0.59	145	43.314	43.7847	-20.8646	-19.7602	-27.0719	-34.1465
